# Supplementary material for: Curcuminoid-Based Responsive Surfaces for Fluorescent BF3 Detection, a Fast and Reversible Approach
Source: ACS Appl Mater Interfaces. 2025 Mar 25;17(13):20383–93. doi: 10.1021/acsami.4c19421 (PMC11969430; doi:10.1021/acsami.4c19421)
Supplement: Supplementary file 2 — am4c19421_si_002.cif [file am4c19421_si_002.cif]

 
data_rdt059
 
_audit_creation_method            'SHELXL-2019/3'
_shelx_SHELXL_version_number      '2019/3'
_chemical_name_systematic         ?
_chemical_name_common             ?
_chemical_melting_point           ?
_chemical_formula_moiety          
 '2(C43 H30 O4)'
_chemical_formula_sum
 'C86 H60 O8' 
_chemical_formula_weight          1221.34

loop_
 _atom_type_symbol
 _atom_type_description
 _atom_type_scat_dispersion_real
 _atom_type_scat_dispersion_imag
 _atom_type_scat_source
 'C'  'C'   0.0040   0.0020
 'XDisp Program in WinGX L.J. Farrugia, J.Appl.Cryst. 2012,45,849-854'
 'H'  'H'   0.0000   0.0000
 'XDisp Program in WinGX L.J. Farrugia, J.Appl.Cryst. 2012,45,849-854'
 'O'  'O'   0.0132   0.0074
 'XDisp Program in WinGX L.J. Farrugia, J.Appl.Cryst. 2012,45,849-854'
 
_space_group_crystal_system       orthorhombic
_space_group_IT_number            41
_space_group_name_H-M_alt         'A b a 2'
_space_group_name_Hall            'A 2 -2ac'
 
_shelx_space_group_comment
;
The symmetry employed for this shelxl refinement is uniquely defined
by the following loop, which should always be used as a source of
symmetry information in preference to the above space-group names.
They are only intended as comments.
;
 
loop_
 _space_group_symop_operation_xyz
 'x, y, z'
 '-x, -y, z'
 'x+1/2, -y+1/2, z'
 '-x+1/2, y+1/2, z'
 'x, y+1/2, z+1/2'
 '-x, -y+1/2, z+1/2'
 'x+1/2, -y+1, z+1/2'
 '-x+1/2, y+1, z+1/2'
 
_cell_length_a                    35.0440(19)
_cell_length_b                    45.145(2)
_cell_length_c                    7.6689(4)
_cell_angle_alpha                 90
_cell_angle_beta                  90
_cell_angle_gamma                 90
_cell_volume                      12132.8(11)
_cell_formula_units_Z             8
_cell_measurement_temperature     100(2)
_cell_measurement_reflns_used     6483
_cell_measurement_theta_min       2.34
_cell_measurement_theta_max       20.59
 
_exptl_crystal_description        plate
_exptl_crystal_colour             red
_exptl_crystal_density_meas       ?
_exptl_crystal_density_method     ?
_exptl_crystal_density_diffrn     1.337          
_exptl_crystal_F_000              5120
_exptl_transmission_factor_min    ?
_exptl_transmission_factor_max    ?
_exptl_crystal_size_max           0.090
_exptl_crystal_size_mid           0.050
_exptl_crystal_size_min           0.030
_exptl_absorpt_coefficient_mu     0.101
_shelx_estimated_absorpt_T_min    0.991
_shelx_estimated_absorpt_T_max    0.997
_exptl_absorpt_correction_type    multi-scan
_exptl_absorpt_correction_T_min   0.567
_exptl_absorpt_correction_T_max   0.745
_exptl_absorpt_process_details    'SADABS-2014/4 - Bruker AXS'
_exptl_absorpt_special_details    ?
_diffrn_ambient_temperature       100(2)
_diffrn_radiation_wavelength      0.7749
_diffrn_radiation_type            synchrotron
_diffrn_radiation_source          'Advanced Light Source station 11.3.1'
_diffrn_radiation_monochromator   'silicon 111'
_diffrn_measurement_device_type  
'Bruker D8 with PHOTON 100 detector' 
_diffrn_measurement_method        'shutterless /f and /w scans'
_diffrn_detector_area_resol_mean  ?
_diffrn_reflns_number             34718
_diffrn_reflns_av_unetI/netI      0.0612
_diffrn_reflns_av_R_equivalents   0.1110
_diffrn_reflns_limit_h_min        -31
_diffrn_reflns_limit_h_max        31
_diffrn_reflns_limit_k_min        -40
_diffrn_reflns_limit_k_max        40
_diffrn_reflns_limit_l_min        -6
_diffrn_reflns_limit_l_max        6
_diffrn_reflns_theta_min          2.067
_diffrn_reflns_theta_max          20.718
_diffrn_reflns_theta_full         20.624
_diffrn_measured_fraction_theta_max   0.994
_diffrn_measured_fraction_theta_full  0.998
_diffrn_reflns_Laue_measured_fraction_max    0.994
_diffrn_reflns_Laue_measured_fraction_full   0.998
_diffrn_reflns_point_group_measured_fraction_max   0.994
_diffrn_reflns_point_group_measured_fraction_full  0.999
_reflns_number_total              4784
_reflns_number_gt                 3832
_reflns_threshold_expression      'I > 2\s(I)'
_reflns_Friedel_coverage          0.803
_reflns_Friedel_fraction_max      0.993
_reflns_Friedel_fraction_full     1.000
 
_reflns_special_details
;
 Reflections were merged by SHELXL according to the crystal
 class for the calculation of statistics and refinement.
 
 _reflns_Friedel_fraction is defined as the number of unique
 Friedel pairs measured divided by the number that would be
 possible theoretically, ignoring centric projections and
 systematic absences.
;
 
_computing_data_collection        'Bruker APEX 2'
_computing_cell_refinement        'Bruker SAINT'
_computing_data_reduction         'Bruker SAINT'
_computing_structure_solution     'SHELXT 2014/2 (Sheldrick, 2015)'
_computing_structure_refinement   'SHELXL-2019/2 (Sheldrick, 2019)'
_computing_molecular_graphics     ?
_computing_publication_material   ?
_refine_special_details           
;
 All non hydrogens were refined anisotropically. The (methyl-ester)-ethyl
 group of one of the two molecules in the asymmetric unit is
 disordered over two positions with relative occupncies refining to
 0.517:0.483 for (C52-C53-C54-O5-O6-C55):(C52B-C53B-C54B-O5B-O6B-C55B).
 These were refined with displacement parameters restraints (SIMU/DELU).
 A few additional carbon atoms also required the use of displacement
 parameters restraints (C1, C5, C6, C9, C23, C42), probably a consequence
 of the poor data/paramaters ratio.
 Hydrogens were placed geomterically on their carrier atom and refined with
 a riding model, except those on the central enol groups which were found
 in a difference Fourier map and refined freely with their thermal
 parameter 1.5 times thier O carrier.
;

_vrf_THETM01_rdt059
;
PROBLEM: The value of sine(theta_max)/wavelength is less than 0.550
            Calculated sin(theta_max)/wavelength =    0.4565    
RESPONSE: Crystals were small and poorly diffracting. 
Even using a synchrotron source significant diffraction with reasonable
completeness was only up to ca. 1.05 angstrom. The present data were cut
at 1.10 angstrom resolution, as then Rmerge > 30%. This results in poor 
theta_full and theta_max values, as well as poor data/parameters ratio.
;

_vrf_PLAT027_rdt059
;
PROBLEM: _diffrn_reflns_theta_full value (too) Low ......      20.62 Degree    
RESPONSE: Crystals were small and poorly diffracting. 
Even using a synchrotron source significant diffraction with reasonable
completeness was only up to ca. 1.05 angstrom. The present data were cut
at 1.10 angstrom resolution, as then Rmerge > 30%. This results in poor 
theta_full and theta_max values, as well as poor data/parameters ratio.
;

_vrf_PLAT089_rdt059
;
PROBLEM: Poor Data / Parameter Ratio (Zmax < 18) ........       2.91 Note   
RESPONSE: Crystals were small and poorly diffracting. 
Even using a synchrotron source significant diffraction with reasonable
completeness was only up to ca. 1.05 angstrom. The present data were cut
at 1.10 angstrom resolution, as then Rmerge > 30%. This results in poor 
theta_full and theta_max values, as well as poor data/parameters ratio.
;

_vrf_PLAT340_rdt059
;
PROBLEM: Low Bond Precision on  C-C Bonds ...............    0.01627 Ang.    
RESPONSE: Crystals were small and poorly diffracting. 
Even using a synchrotron source significant diffraction with reasonable
completeness was only up to ca. 1.05 angstrom. The present data were cut
at 1.10 angstrom resolution, as then Rmerge > 30%. This results in poor 
theta_full and theta_max values, as well as poor data/parameters ratio,
while also probably participating to the relatively low precision on
C-C bonds.
;

_vrf_PLAT094_rdt059
;
PROBLEM: Ratio of Maximum / Minimum Residual Density ....       2.58 Report   
RESPONSE: At the end of the refinement, there remained one electron
density peak of ca. 0.47 in a small void space, while the rest of residual
density were > 0.15, resulting in a relatively high Max/Min residual
density ratio. An attempts at refining the stronger residual density peak 
as a lattice water molecule was done, but diverged with Ueq > 0.8. The 
corresponding void space is therefore likely empty, as confirmed through
analysis with PLATON/SQUEEZE. 
;

_vrf_PLAT601_rdt059
;
PROBLEM: Unit Cell Contains Solvent Accessible VOIDS of .         54 Ang**3   
RESPONSE: At the end of the refinement, there remained one electron
density peak of ca. 0.47 in a small void space, while the rest of residual
density were > 0.15, resulting in a relatively high Max/Min residual
density ratio. An attempts at refining the stronger residual density peak 
as a lattice water molecule was done, but diverged with Ueq > 0.8. The 
corresponding void space is therefore likely empty, as confirmed through
analysis with PLATON/SQUEEZE. 
;

_vrf_PLAT045_rdt059
;
PROBLEM: Calculated and Reported Z Differ by a Factor ...          2 Check  
RESPONSE: There are two, chemically identical, molecules in the asymmetric unit.
We prefer to report the corresponding formula with Z=8, instead of the formula
with one sole molecule and Z=16. 
;

_vrf_PLAT042_rdt059
;
PROBLEM: Calc. and Reported MoietyFormula Strings  Differ     Please Check 
              Calc: C43 H30 O4                                                  
              Rep.: 2(C43 H30 O4) 
RESPONSE: There are two, chemically identical, molecules in the asymmetric unit.
We prefer to report the corresponding formula with Z=8, instead of the formula
with one sole molecule and Z=16. 
;

_refine_ls_structure_factor_coef  Fsqd
_refine_ls_matrix_type            full
_refine_ls_weighting_scheme       calc
_refine_ls_weighting_details
'w=1/[\s^2^(Fo^2^)+(0.0523P)^2^+11.5133P] where P=(Fo^2^+2Fc^2^)/3'
_atom_sites_solution_primary      ?
_atom_sites_solution_secondary    ?
_atom_sites_solution_hydrogens    mixed
_refine_ls_hydrogen_treatment     mixed
_refine_ls_extinction_method      none
_refine_ls_extinction_coef        .
_chemical_absolute_configuration  unk
_refine_ls_number_reflns          4784
_refine_ls_number_parameters      911
_refine_ls_number_restraints      212
_refine_ls_R_factor_all           0.0666
_refine_ls_R_factor_gt            0.0474
_refine_ls_wR_factor_ref          0.1173
_refine_ls_wR_factor_gt           0.1077
_refine_ls_goodness_of_fit_ref    1.077
_refine_ls_restrained_S_all       1.061
_refine_ls_shift/su_max           0.000
_refine_ls_shift/su_mean          0.000
 
loop_
 _atom_site_label
 _atom_site_type_symbol
 _atom_site_fract_x
 _atom_site_fract_y
 _atom_site_fract_z
 _atom_site_U_iso_or_equiv
 _atom_site_adp_type
 _atom_site_occupancy
 _atom_site_site_symmetry_order  
 _atom_site_calc_flag
 _atom_site_refinement_flags_posn
 _atom_site_refinement_flags_adp
 _atom_site_refinement_flags_occupancy
 _atom_site_disorder_assembly
 _atom_site_disorder_group
O1 O 0.3971(2) 0.40288(18) 0.8658(12) 0.067(3) Uani 1 1 d . . . . .
O2 O 0.3853(2) 0.4432(2) 1.0209(13) 0.086(3) Uani 1 1 d . . . . .
O3 O 0.2224(2) 0.35554(15) 0.9645(9) 0.042(2) Uani 1 1 d . . . . .
O4 O 0.2128(2) 0.40418(15) 0.8394(10) 0.040(2) Uani 1 1 d . . . . .
H4 H 0.209(3) 0.388(2) 0.878(16) 0.060 Uiso 1 1 d . U . . .
C1 C 0.2751(3) 0.3839(2) 0.8675(13) 0.032(3) Uani 1 1 d . U . . .
C2 C 0.3178(3) 0.3891(2) 0.8433(13) 0.039(3) Uani 1 1 d . . . . .
H2A H 0.331499 0.370183 0.862284 0.047 Uiso 1 1 calc R U . . .
H2B H 0.322613 0.395461 0.721781 0.047 Uiso 1 1 calc R U . . .
C3 C 0.3334(3) 0.4122(2) 0.9668(14) 0.037(3) Uani 1 1 d . . . . .
H3A H 0.319512 0.431037 0.948436 0.045 Uiso 1 1 calc R U . . .
H3B H 0.328716 0.405730 1.088287 0.045 Uiso 1 1 calc R U . . .
C4 C 0.3753(3) 0.4175(3) 0.9425(17) 0.045(3) Uani 1 1 d . . . . .
C5 C 0.4268(4) 0.4498(4) 1.019(2) 0.122(7) Uani 1 1 d . . . . .
H5A H 0.440976 0.432066 1.054777 0.183 Uiso 1 1 calc R U . . .
H5B H 0.432159 0.465952 1.100964 0.183 Uiso 1 1 calc R U . . .
H5C H 0.434540 0.455623 0.901637 0.183 Uiso 1 1 calc R U . . .
C6 C 0.2602(4) 0.3585(2) 0.9435(12) 0.036(3) Uani 1 1 d . U . . .
C7 C 0.2827(3) 0.3335(3) 1.0066(14) 0.039(3) Uani 1 1 d . . . . .
H7A H 0.309734 0.335016 1.004787 0.047 Uiso 1 1 calc R U . . .
C8 C 0.2666(3) 0.3085(3) 1.0673(13) 0.036(3) Uani 1 1 d . . . . .
H8A H 0.239547 0.308061 1.062747 0.043 Uiso 1 1 calc R U . . .
C9 C 0.2844(3) 0.2821(2) 1.1389(12) 0.027(3) Uani 1 1 d . U . . .
C10 C 0.3245(3) 0.2796(2) 1.1459(13) 0.034(3) Uani 1 1 d . . . . .
H10A H 0.340135 0.295179 1.103545 0.041 Uiso 1 1 calc R U . . .
C11 C 0.3408(3) 0.2543(3) 1.2149(13) 0.035(3) Uani 1 1 d . . . . .
H11A H 0.367856 0.252939 1.219726 0.041 Uiso 1 1 calc R U . . .
C12 C 0.3189(3) 0.2306(2) 1.2780(13) 0.034(3) Uani 1 1 d . . . . .
C13 C 0.3363(3) 0.2047(2) 1.3519(12) 0.034(3) Uani 1 1 d . . . . .
H13A H 0.363273 0.202997 1.354836 0.040 Uiso 1 1 calc R U . . .
C14 C 0.3145(3) 0.1830(3) 1.4170(13) 0.041(3) Uani 1 1 d . . . . .
H14A H 0.326433 0.166459 1.471107 0.049 Uiso 1 1 calc R U . . .
C15 C 0.2733(3) 0.1841(2) 1.4066(13) 0.033(3) Uani 1 1 d . . . . .
C16 C 0.2504(4) 0.1614(2) 1.4705(13) 0.039(3) Uani 1 1 d . . . . .
H16A H 0.261947 0.144335 1.520109 0.047 Uiso 1 1 calc R U . . .
C17 C 0.2105(4) 0.1634(3) 1.4628(13) 0.044(3) Uani 1 1 d . . . . .
H17A H 0.194988 0.147963 1.508014 0.053 Uiso 1 1 calc R U . . .
C18 C 0.1944(3) 0.1881(3) 1.3886(14) 0.037(3) Uani 1 1 d . . . . .
H18A H 0.167353 0.189344 1.381824 0.044 Uiso 1 1 calc R U . . .
C19 C 0.2161(3) 0.2112(2) 1.3233(14) 0.033(3) Uani 1 1 d . . . . .
C20 C 0.1993(3) 0.2361(3) 1.2480(13) 0.034(3) Uani 1 1 d . . . . .
H20A H 0.172258 0.237073 1.239879 0.040 Uiso 1 1 calc R U . . .
C21 C 0.2200(3) 0.2588(2) 1.1866(14) 0.036(3) Uani 1 1 d . . . . .
H21A H 0.207368 0.275400 1.136515 0.043 Uiso 1 1 calc R U . . .
C22 C 0.2614(3) 0.2586(2) 1.1955(12) 0.028(3) Uani 1 1 d . . . . .
C23 C 0.2785(3) 0.2328(2) 1.2678(12) 0.026(3) Uani 1 1 d . . . . .
C24 C 0.2565(3) 0.2093(2) 1.3347(13) 0.029(3) Uani 1 1 d . . . . .
C25 C 0.2491(4) 0.4062(2) 0.8143(13) 0.034(3) Uani 1 1 d . . . . .
C26 C 0.2620(3) 0.4328(2) 0.7241(13) 0.037(3) Uani 1 1 d . . . . .
H26A H 0.287153 0.432996 0.677721 0.045 Uiso 1 1 calc R U . . .
C27 C 0.2404(3) 0.4570(2) 0.7033(13) 0.034(3) Uani 1 1 d . . . . .
H27A H 0.214867 0.456084 0.744339 0.041 Uiso 1 1 calc R U . . .
C28 C 0.2528(3) 0.4847(2) 0.6228(13) 0.031(3) Uani 1 1 d . . . . .
C29 C 0.2921(3) 0.4907(2) 0.6106(13) 0.032(3) Uani 1 1 d . . . . .
H29A H 0.309695 0.476712 0.656992 0.039 Uiso 1 1 calc R U . . .
C30 C 0.3057(3) 0.5156(3) 0.5348(13) 0.034(3) Uani 1 1 d . . . . .
H30A H 0.332459 0.518635 0.527511 0.040 Uiso 1 1 calc R U . . .
C31 C 0.2810(3) 0.5368(2) 0.4676(13) 0.028(3) Uani 1 1 d . . . . .
C32 C 0.2947(3) 0.5637(3) 0.3896(14) 0.039(3) Uani 1 1 d . . . . .
H32A H 0.321402 0.566948 0.381510 0.047 Uiso 1 1 calc R U . . .
C33 C 0.2709(3) 0.5844(2) 0.3282(13) 0.036(3) Uani 1 1 d . . . . .
H33A H 0.280936 0.601993 0.278131 0.043 Uiso 1 1 calc R U . . .
C34 C 0.2305(3) 0.5803(2) 0.3369(13) 0.034(3) Uani 1 1 d . . . . .
C35 C 0.2045(4) 0.6011(2) 0.2750(14) 0.040(3) Uani 1 1 d . . . . .
H35A H 0.213758 0.619231 0.228718 0.047 Uiso 1 1 calc R U . . .
C36 C 0.1656(4) 0.5962(3) 0.2786(14) 0.044(3) Uani 1 1 d . . . . .
H36A H 0.148612 0.610725 0.233975 0.053 Uiso 1 1 calc R U . . .
C37 C 0.1515(3) 0.5701(3) 0.3475(13) 0.041(3) Uani 1 1 d . . . . .
H37A H 0.124743 0.566715 0.348700 0.050 Uiso 1 1 calc R U . . .
C38 C 0.1761(3) 0.5488(3) 0.4149(13) 0.035(3) Uani 1 1 d . . . . .
C39 C 0.1625(3) 0.5219(3) 0.4904(14) 0.042(3) Uani 1 1 d . . . . .
H39A H 0.135764 0.518197 0.492547 0.050 Uiso 1 1 calc R U . . .
C40 C 0.1866(3) 0.5013(2) 0.5596(13) 0.037(3) Uani 1 1 d . . . . .
H40A H 0.176368 0.483794 0.610377 0.045 Uiso 1 1 calc R U . . .
C41 C 0.2273(3) 0.5055(2) 0.5569(12) 0.025(3) Uani 1 1 d . . . . .
C42 C 0.2410(3) 0.5318(2) 0.4779(13) 0.028(3) Uani 1 1 d . . . . .
C43 C 0.2159(3) 0.5534(3) 0.4116(13) 0.031(3) Uani 1 1 d . . . . .
C51 C 0.4784(3) 0.3572(2) 0.5209(17) 0.057(3) Uani 1 1 d . U . . .
O5 O 0.4452(5) 0.4615(4) 0.618(3) 0.080(6) Uani 0.517(13) 1 d . U P A 1
O6 O 0.4055(6) 0.4341(5) 0.475(4) 0.068(4) Uani 0.517(13) 1 d . U P A 1
C52 C 0.4442(8) 0.3829(5) 0.505(4) 0.049(4) Uani 0.517(13) 1 d . U P A 1
H52A H 0.436205 0.385847 0.382439 0.059 Uiso 0.517(13) 1 calc R U P A 1
H52B H 0.421713 0.377712 0.576571 0.059 Uiso 0.517(13) 1 calc R U P A 1
C53 C 0.4646(6) 0.4099(5) 0.576(3) 0.054(4) Uani 0.517(13) 1 d . U P A 1
H53A H 0.487867 0.413766 0.506593 0.064 Uiso 0.517(13) 1 calc R U P A 1
H53B H 0.472199 0.406347 0.698308 0.064 Uiso 0.517(13) 1 calc R U P A 1
C54 C 0.4368(12) 0.4374(7) 0.565(5) 0.059(5) Uani 0.517(13) 1 d . U P A 1
C55 C 0.3808(10) 0.4626(7) 0.451(7) 0.083(9) Uani 0.517(13) 1 d . U P A 1
H55A H 0.356637 0.457439 0.394899 0.124 Uiso 0.517(13) 1 calc R U P A 1
H55B H 0.394655 0.476891 0.379028 0.124 Uiso 0.517(13) 1 calc R U P A 1
H55C H 0.375652 0.471372 0.565979 0.124 Uiso 0.517(13) 1 calc R U P A 1
O5B O 0.4393(9) 0.4469(5) 0.514(4) 0.084(6) Uani 0.483(13) 1 d . U P A 2
O6B O 0.3830(7) 0.4276(5) 0.452(3) 0.082(5) Uani 0.483(13) 1 d . U P A 2
C52B C 0.4702(7) 0.3889(6) 0.578(3) 0.044(4) Uani 0.483(13) 1 d . U P A 2
H52C H 0.490186 0.402690 0.536438 0.053 Uiso 0.483(13) 1 calc R U P A 2
H52D H 0.468176 0.390401 0.706544 0.053 Uiso 0.483(13) 1 calc R U P A 2
C53B C 0.4308(8) 0.3954(6) 0.488(4) 0.057(4) Uani 0.483(13) 1 d . U P A 2
H53C H 0.432008 0.388158 0.366121 0.068 Uiso 0.483(13) 1 calc R U P A 2
H53D H 0.410816 0.383794 0.548518 0.068 Uiso 0.483(13) 1 calc R U P A 2
C54B C 0.4190(10) 0.4261(9) 0.485(6) 0.066(4) Uani 0.483(13) 1 d . U P A 2
C55B C 0.3676(12) 0.4518(9) 0.460(8) 0.084(10) Uani 0.483(13) 1 d . U P A 2
H55D H 0.340809 0.449993 0.424606 0.126 Uiso 0.483(13) 1 calc R U P A 2
H55E H 0.380686 0.465697 0.382245 0.126 Uiso 0.483(13) 1 calc R U P A 2
H55F H 0.368801 0.459279 0.580158 0.126 Uiso 0.483(13) 1 calc R U P A 2
O7 O 0.49269(19) 0.31016(18) 0.6243(9) 0.039(2) Uani 1 1 d . . . . .
H7 H 0.506(3) 0.313(2) 0.524(16) 0.059 Uiso 1 1 d . U . . .
O8 O 0.51650(18) 0.32655(17) 0.3451(9) 0.0408(19) Uani 1 1 d . . . . .
C56 C 0.4757(3) 0.3356(3) 0.6482(16) 0.044(3) Uani 1 1 d . . . . .
C57 C 0.4540(3) 0.3380(2) 0.8103(16) 0.041(3) Uani 1 1 d . . . . .
H57A H 0.441472 0.356226 0.834368 0.050 Uiso 1 1 calc R U . . .
C58 C 0.4507(3) 0.3160(2) 0.9273(15) 0.036(3) Uani 1 1 d . . . . .
H58A H 0.464075 0.298161 0.902941 0.043 Uiso 1 1 calc R U . . .
C59 C 0.4285(3) 0.3170(3) 1.0887(15) 0.036(3) Uani 1 1 d . . . . .
C60 C 0.4033(3) 0.3406(2) 1.1205(16) 0.038(3) Uani 1 1 d . . . . .
H60A H 0.400898 0.356058 1.036927 0.045 Uiso 1 1 calc R U . . .
C61 C 0.3826(3) 0.3416(2) 1.2687(16) 0.037(3) Uani 1 1 d . . . . .
H61A H 0.364835 0.357263 1.283826 0.045 Uiso 1 1 calc R U . . .
C62 C 0.3863(3) 0.3203(2) 1.4017(15) 0.031(3) Uani 1 1 d . . . . .
C63 C 0.3650(3) 0.3217(2) 1.5567(16) 0.038(3) Uani 1 1 d . . . . .
H63A H 0.347303 0.337350 1.573812 0.045 Uiso 1 1 calc R U . . .
C64 C 0.3694(3) 0.3011(3) 1.6799(15) 0.037(3) Uani 1 1 d . . . . .
H64A H 0.355168 0.302684 1.784793 0.045 Uiso 1 1 calc R U . . .
C65 C 0.3948(3) 0.2769(3) 1.6585(15) 0.036(3) Uani 1 1 d . . . . .
C66 C 0.4001(3) 0.2549(3) 1.7878(15) 0.043(3) Uani 1 1 d . . . . .
H66A H 0.387171 0.256764 1.896030 0.052 Uiso 1 1 calc R U . . .
C67 C 0.4241(3) 0.2305(3) 1.7600(16) 0.044(3) Uani 1 1 d . . . . .
H67A H 0.426898 0.215859 1.848041 0.053 Uiso 1 1 calc R U . . .
C68 C 0.4434(3) 0.2278(2) 1.6048(15) 0.034(3) Uani 1 1 d . . . . .
H68A H 0.459751 0.211312 1.586526 0.041 Uiso 1 1 calc R U . . .
C69 C 0.4393(3) 0.2489(3) 1.4746(15) 0.033(3) Uani 1 1 d . . . . .
C70 C 0.4593(3) 0.2471(2) 1.3110(16) 0.037(3) Uani 1 1 d . . . . .
H70A H 0.475134 0.230473 1.288554 0.044 Uiso 1 1 calc R U . . .
C71 C 0.4561(3) 0.2685(2) 1.1880(15) 0.034(3) Uani 1 1 d . . . . .
H71A H 0.469997 0.266427 1.082355 0.041 Uiso 1 1 calc R U . . .
C72 C 0.4324(3) 0.2942(2) 1.2118(15) 0.032(3) Uani 1 1 d . . . . .
C73 C 0.4117(3) 0.2963(3) 1.3712(15) 0.031(3) Uani 1 1 d . . . . .
C74 C 0.4154(3) 0.2741(3) 1.4990(15) 0.028(3) Uani 1 1 d . . . . .
C75 C 0.5000(3) 0.3516(3) 0.3695(16) 0.048(3) Uani 1 1 d . . . . .
C76 C 0.5050(3) 0.3743(2) 0.2362(17) 0.051(3) Uani 1 1 d . . . . .
H76A H 0.492014 0.392556 0.250369 0.061 Uiso 1 1 calc R U . . .
C77 C 0.5269(3) 0.3707(2) 0.0953(16) 0.038(3) Uani 1 1 d . . . . .
H77A H 0.538525 0.351845 0.081748 0.046 Uiso 1 1 calc R U . . .
C78 C 0.5349(3) 0.3924(3) -0.0398(14) 0.037(3) Uani 1 1 d . . . . .
C79 C 0.5257(3) 0.4222(3) -0.0110(16) 0.048(3) Uani 1 1 d . . . . .
H79A H 0.513994 0.427821 0.095843 0.058 Uiso 1 1 calc R U . . .
C80 C 0.5331(3) 0.4434(3) -0.1341(17) 0.046(3) Uani 1 1 d . . . . .
H80A H 0.525501 0.463229 -0.112783 0.055 Uiso 1 1 calc R U . . .
C81 C 0.5514(3) 0.4366(3) -0.2880(18) 0.051(3) Uani 1 1 d . . . . .
C82 C 0.5598(3) 0.4589(3) -0.4189(18) 0.054(3) Uani 1 1 d . . . . .
H82A H 0.552645 0.478907 -0.399642 0.064 Uiso 1 1 calc R U . . .
C83 C 0.5780(3) 0.4511(3) -0.5695(18) 0.059(4) Uani 1 1 d . . . . .
H83A H 0.583379 0.465990 -0.653802 0.071 Uiso 1 1 calc R U . . .
C84 C 0.5893(3) 0.4209(3) -0.6039(16) 0.045(3) Uani 1 1 d . . . . .
C85 C 0.6090(3) 0.4134(4) -0.7532(17) 0.056(4) Uani 1 1 d . . . . .
H85A H 0.615882 0.428383 -0.834156 0.067 Uiso 1 1 calc R U . . .
C86 C 0.6188(3) 0.3845(4) -0.7859(17) 0.054(3) Uani 1 1 d . . . . .
H86A H 0.631387 0.379695 -0.891854 0.065 Uiso 1 1 calc R U . . .
C87 C 0.6107(3) 0.3624(3) -0.6680(18) 0.053(3) Uani 1 1 d . . . . .
H87A H 0.617573 0.342497 -0.692859 0.064 Uiso 1 1 calc R U . . .
C88 C 0.5922(3) 0.3695(3) -0.5099(16) 0.044(3) Uani 1 1 d . . . . .
C89 C 0.5840(3) 0.3470(3) -0.3832(16) 0.043(3) Uani 1 1 d . . . . .
H89A H 0.591350 0.327060 -0.404254 0.052 Uiso 1 1 calc R U . . .
C90 C 0.5658(3) 0.3542(3) -0.2334(15) 0.042(3) Uani 1 1 d . . . . .
H90A H 0.560499 0.339013 -0.151435 0.050 Uiso 1 1 calc R U . . .
C91 C 0.5540(3) 0.3843(3) -0.1927(16) 0.040(3) Uani 1 1 d . . . . .
C92 C 0.5620(3) 0.4068(3) -0.3179(16) 0.043(3) Uani 1 1 d . . . . .
C93 C 0.5808(3) 0.3990(3) -0.4766(17) 0.043(3) Uani 1 1 d . . . . .
 
loop_
 _atom_site_aniso_label
 _atom_site_aniso_U_11
 _atom_site_aniso_U_22
 _atom_site_aniso_U_33
 _atom_site_aniso_U_23
 _atom_site_aniso_U_13
 _atom_site_aniso_U_12
O1 0.058(6) 0.063(6) 0.078(7) 0.007(5) 0.033(5) 0.018(5)
O2 0.044(6) 0.092(7) 0.122(9) -0.046(7) 0.011(5) -0.007(5)
O3 0.043(5) 0.051(5) 0.034(5) -0.001(4) -0.001(4) -0.005(4)
O4 0.052(6) 0.032(5) 0.036(5) 0.006(4) -0.003(4) -0.002(4)
C1 0.062(8) 0.018(6) 0.017(6) -0.001(5) -0.001(5) 0.005(6)
C2 0.051(8) 0.038(7) 0.028(7) 0.006(6) 0.016(6) 0.012(6)
C3 0.048(8) 0.033(7) 0.031(7) -0.006(6) 0.001(6) 0.009(6)
C4 0.044(10) 0.043(9) 0.048(9) 0.020(7) 0.009(7) 0.008(7)
C5 0.046(10) 0.162(15) 0.159(18) -0.070(14) 0.007(10) -0.033(9)
C6 0.074(9) 0.019(6) 0.013(6) -0.004(5) 0.000(6) 0.004(6)
C7 0.048(7) 0.048(8) 0.022(7) -0.004(7) 0.005(6) -0.004(7)
C8 0.048(7) 0.046(8) 0.014(6) -0.001(6) 0.001(6) -0.004(7)
C9 0.046(7) 0.021(6) 0.013(6) 0.004(5) -0.006(5) 0.002(6)
C10 0.046(9) 0.041(8) 0.015(6) -0.001(6) 0.009(6) -0.006(6)
C11 0.034(7) 0.042(8) 0.027(7) -0.006(6) 0.006(6) -0.003(7)
C12 0.041(9) 0.042(9) 0.017(7) -0.004(6) 0.001(6) 0.000(7)
C13 0.044(7) 0.043(8) 0.013(7) 0.005(6) 0.002(6) 0.002(7)
C14 0.052(9) 0.047(9) 0.024(7) -0.003(6) -0.006(6) 0.008(7)
C15 0.052(9) 0.030(8) 0.018(6) -0.004(6) 0.006(6) -0.006(8)
C16 0.067(9) 0.026(7) 0.025(7) 0.002(6) 0.007(6) 0.002(7)
C17 0.055(10) 0.048(9) 0.028(8) -0.005(7) 0.013(6) -0.011(7)
C18 0.049(8) 0.035(8) 0.026(7) 0.004(6) -0.002(6) 0.003(8)
C19 0.049(9) 0.028(8) 0.020(7) 0.006(6) -0.003(6) -0.009(7)
C20 0.036(7) 0.037(8) 0.028(7) 0.003(6) 0.011(6) 0.001(7)
C21 0.051(9) 0.023(7) 0.034(8) -0.003(6) -0.002(6) 0.008(7)
C22 0.042(9) 0.027(7) 0.014(6) 0.000(6) -0.008(6) -0.004(7)
C23 0.035(9) 0.039(9) 0.003(6) 0.002(6) -0.002(5) -0.005(7)
C24 0.040(9) 0.029(8) 0.020(6) 0.002(6) 0.003(6) 0.004(7)
C25 0.051(8) 0.028(7) 0.023(7) 0.001(6) 0.008(6) -0.007(8)
C26 0.046(7) 0.038(8) 0.028(7) 0.008(6) -0.001(6) 0.001(7)
C27 0.049(7) 0.032(8) 0.021(7) 0.003(6) -0.007(6) -0.004(7)
C28 0.040(8) 0.032(8) 0.020(6) -0.013(6) 0.001(6) -0.003(7)
C29 0.052(10) 0.022(7) 0.023(7) -0.005(6) -0.001(6) 0.007(6)
C30 0.038(7) 0.041(8) 0.022(7) -0.009(6) 0.001(6) 0.006(8)
C31 0.051(10) 0.019(7) 0.014(6) -0.005(6) -0.002(6) -0.002(7)
C32 0.045(7) 0.046(8) 0.028(7) -0.019(7) -0.006(6) 0.005(8)
C33 0.049(10) 0.034(8) 0.025(7) -0.007(6) 0.007(6) -0.009(7)
C34 0.047(10) 0.035(9) 0.020(7) -0.005(6) -0.005(6) 0.002(8)
C35 0.050(9) 0.040(8) 0.028(7) 0.003(6) -0.008(7) 0.003(7)
C36 0.060(10) 0.042(9) 0.030(7) 0.001(7) -0.006(7) 0.015(7)
C37 0.046(8) 0.053(9) 0.025(7) -0.003(7) -0.011(6) 0.009(8)
C38 0.055(10) 0.038(8) 0.013(7) -0.001(6) -0.003(6) 0.005(7)
C39 0.046(8) 0.050(9) 0.029(7) -0.005(7) -0.005(6) 0.009(8)
C40 0.045(9) 0.042(8) 0.026(7) 0.002(6) 0.005(6) -0.003(6)
C41 0.031(9) 0.032(8) 0.014(6) -0.002(6) 0.007(5) 0.005(7)
C42 0.036(9) 0.033(8) 0.015(6) -0.012(6) 0.001(6) -0.001(8)
C43 0.034(9) 0.039(8) 0.018(7) -0.007(6) 0.001(6) 0.003(7)
C51 0.086(8) 0.044(6) 0.041(8) 0.007(7) 0.034(7) 0.013(6)
O5 0.077(11) 0.047(8) 0.115(16) -0.004(10) -0.012(10) 0.010(8)
O6 0.072(10) 0.067(10) 0.066(8) -0.007(8) 0.001(9) 0.010(7)
C52 0.062(10) 0.047(8) 0.039(9) 0.003(9) 0.012(9) -0.001(6)
C53 0.064(8) 0.047(7) 0.050(8) -0.006(9) 0.009(8) 0.003(6)
C54 0.068(9) 0.051(8) 0.057(10) -0.001(9) 0.007(8) 0.006(7)
C55 0.070(17) 0.091(17) 0.087(17) -0.009(18) 0.008(16) 0.027(14)
O5B 0.087(10) 0.058(10) 0.106(16) -0.005(12) -0.018(13) 0.017(10)
O6B 0.073(9) 0.082(11) 0.090(10) -0.004(10) -0.004(11) 0.023(8)
C52B 0.057(9) 0.043(8) 0.034(9) -0.001(9) 0.016(8) -0.001(8)
C53B 0.063(9) 0.059(8) 0.049(8) -0.004(9) 0.008(8) 0.008(6)
C54B 0.072(9) 0.064(8) 0.062(9) -0.007(10) 0.000(9) 0.015(7)
C55B 0.076(16) 0.084(17) 0.091(17) -0.015(19) 0.008(19) 0.025(14)
O7 0.035(4) 0.058(6) 0.025(5) 0.010(4) 0.004(4) 0.003(4)
O8 0.042(4) 0.044(5) 0.036(5) -0.002(4) -0.002(4) 0.001(4)
C56 0.044(7) 0.039(8) 0.049(10) -0.009(8) 0.001(7) 0.008(7)
C57 0.041(7) 0.041(8) 0.042(9) -0.014(8) 0.009(7) 0.013(6)
C58 0.039(7) 0.036(8) 0.034(9) 0.011(7) -0.010(7) 0.003(6)
C59 0.031(7) 0.047(9) 0.030(9) -0.007(7) 0.006(7) -0.006(7)
C60 0.031(6) 0.045(8) 0.037(9) -0.002(6) -0.005(7) 0.004(7)
C61 0.030(7) 0.049(8) 0.033(8) -0.009(7) 0.004(7) 0.003(6)
C62 0.033(7) 0.039(8) 0.020(8) 0.000(7) -0.001(6) -0.001(6)
C63 0.031(7) 0.051(8) 0.032(8) -0.003(7) -0.002(7) 0.011(6)
C64 0.027(7) 0.060(8) 0.024(8) -0.009(7) 0.001(6) 0.004(7)
C65 0.023(7) 0.053(9) 0.032(9) -0.001(7) -0.010(7) -0.006(7)
C66 0.034(7) 0.062(9) 0.034(8) -0.004(8) 0.004(6) -0.004(7)
C67 0.034(7) 0.053(9) 0.046(10) 0.007(7) -0.003(7) 0.000(7)
C68 0.035(7) 0.040(7) 0.028(8) 0.006(7) 0.003(7) 0.000(5)
C69 0.021(7) 0.052(9) 0.026(8) -0.002(8) -0.004(6) -0.005(6)
C70 0.020(6) 0.048(8) 0.042(9) -0.013(8) -0.001(6) 0.005(5)
C71 0.037(7) 0.037(7) 0.027(8) -0.001(7) -0.007(5) 0.002(6)
C72 0.029(7) 0.037(8) 0.030(9) 0.002(7) -0.003(6) -0.001(6)
C73 0.026(7) 0.043(8) 0.024(8) -0.005(8) -0.003(7) -0.004(6)
C74 0.016(6) 0.048(8) 0.019(8) -0.002(7) 0.004(6) 0.000(6)
C75 0.059(8) 0.037(8) 0.049(10) 0.006(8) -0.005(7) 0.004(7)
C76 0.065(8) 0.045(8) 0.042(8) 0.001(8) 0.017(8) 0.015(6)
C77 0.028(6) 0.050(8) 0.037(9) -0.005(8) -0.011(7) 0.004(6)
C78 0.047(7) 0.046(9) 0.019(8) 0.008(8) -0.004(7) -0.005(6)
C79 0.053(8) 0.054(10) 0.038(9) 0.015(8) -0.001(6) -0.007(7)
C80 0.049(8) 0.049(9) 0.041(9) -0.007(8) -0.003(7) 0.012(6)
C81 0.046(8) 0.056(10) 0.051(10) -0.007(9) -0.007(7) 0.011(7)
C82 0.063(8) 0.055(9) 0.042(9) 0.020(8) -0.004(8) 0.002(7)
C83 0.056(9) 0.067(12) 0.055(11) 0.012(8) -0.012(8) -0.016(8)
C84 0.023(7) 0.077(12) 0.034(9) 0.001(9) 0.003(7) -0.010(7)
C85 0.040(8) 0.088(12) 0.041(10) 0.018(8) 0.003(7) -0.009(8)
C86 0.035(8) 0.087(11) 0.042(9) 0.003(10) 0.007(6) -0.001(8)
C87 0.039(7) 0.088(11) 0.034(9) -0.003(9) -0.010(7) 0.002(7)
C88 0.025(7) 0.080(12) 0.026(9) 0.007(9) -0.006(7) -0.014(7)
C89 0.035(7) 0.069(9) 0.025(8) -0.010(8) -0.002(6) 0.003(6)
C90 0.044(7) 0.053(10) 0.029(9) -0.001(7) -0.003(7) -0.006(6)
C91 0.037(7) 0.064(10) 0.018(8) 0.010(8) 0.001(6) -0.007(7)
C92 0.032(7) 0.073(12) 0.024(9) -0.004(9) 0.002(6) -0.001(7)
C93 0.043(8) 0.043(10) 0.044(11) 0.004(9) -0.012(7) -0.014(7)
 
_geom_special_details
;
 All esds (except the esd in the dihedral angle between two l.s. planes)
 are estimated using the full covariance matrix.  The cell esds are taken
 into account individually in the estimation of esds in distances, angles
 and torsion angles; correlations between esds in cell parameters are only
 used when they are defined by crystal symmetry.  An approximate (isotropic)
 treatment of cell esds is used for estimating esds involving l.s. planes.
;
 
loop_
 _geom_bond_atom_site_label_1
 _geom_bond_atom_site_label_2
 _geom_bond_distance
 _geom_bond_site_symmetry_2
 _geom_bond_publ_flag
O1 C4 1.170(12) . ?
O2 C4 1.353(13) . ?
O2 C5 1.484(14) . ?
O3 C6 1.338(12) . ?
O4 C25 1.290(13) . ?
O4 H4 0.80(11) . ?
C1 C6 1.389(13) . ?
C1 C25 1.418(14) . ?
C1 C2 1.526(13) . ?
C2 C3 1.512(13) . ?
C2 H2A 0.9900 . ?
C2 H2B 0.9900 . ?
C3 C4 1.499(14) . ?
C3 H3A 0.9900 . ?
C3 H3B 0.9900 . ?
C5 H5A 0.9800 . ?
C5 H5B 0.9800 . ?
C5 H5C 0.9800 . ?
C6 C7 1.458(14) . ?
C7 C8 1.345(12) . ?
C7 H7A 0.9500 . ?
C8 C9 1.453(14) . ?
C8 H8A 0.9500 . ?
C9 C22 1.404(13) . ?
C9 C10 1.409(13) . ?
C10 C11 1.382(13) . ?
C10 H10A 0.9500 . ?
C11 C12 1.404(13) . ?
C11 H11A 0.9500 . ?
C12 C23 1.423(13) . ?
C12 C13 1.434(14) . ?
C13 C14 1.338(13) . ?
C13 H13A 0.9500 . ?
C14 C15 1.449(13) . ?
C14 H14A 0.9500 . ?
C15 C16 1.389(13) . ?
C15 C24 1.396(13) . ?
C16 C17 1.401(14) . ?
C16 H16A 0.9500 . ?
C17 C18 1.374(13) . ?
C17 H17A 0.9500 . ?
C18 C19 1.384(13) . ?
C18 H18A 0.9500 . ?
C19 C20 1.397(13) . ?
C19 C24 1.422(13) . ?
C20 C21 1.341(13) . ?
C20 H20A 0.9500 . ?
C21 C22 1.452(13) . ?
C21 H21A 0.9500 . ?
C22 C23 1.422(13) . ?
C23 C24 1.405(13) . ?
C25 C26 1.458(13) . ?
C26 C27 1.339(12) . ?
C26 H26A 0.9500 . ?
C27 C28 1.460(13) . ?
C27 H27A 0.9500 . ?
C28 C41 1.390(12) . ?
C28 C29 1.408(13) . ?
C29 C30 1.353(12) . ?
C29 H29A 0.9500 . ?
C30 C31 1.389(13) . ?
C30 H30A 0.9500 . ?
C31 C42 1.422(12) . ?
C31 C32 1.436(13) . ?
C32 C33 1.337(13) . ?
C32 H32A 0.9500 . ?
C33 C34 1.428(12) . ?
C33 H33A 0.9500 . ?
C34 C35 1.393(13) . ?
C34 C43 1.438(13) . ?
C35 C36 1.380(14) . ?
C35 H35A 0.9500 . ?
C36 C37 1.382(14) . ?
C36 H36A 0.9500 . ?
C37 C38 1.391(13) . ?
C37 H37A 0.9500 . ?
C38 C43 1.411(13) . ?
C38 C39 1.429(14) . ?
C39 C40 1.365(13) . ?
C39 H39A 0.9500 . ?
C40 C41 1.440(13) . ?
C40 H40A 0.9500 . ?
C41 C42 1.417(13) . ?
C42 C43 1.406(13) . ?
C51 C56 1.383(15) . ?
C51 C75 1.409(15) . ?
C51 C52B 1.52(3) . ?
C51 C52 1.67(3) . ?
O5 C54 1.20(4) . ?
O6 C54 1.31(5) . ?
O6 C55 1.56(4) . ?
C52 C53 1.51(4) . ?
C52 H52A 0.9900 . ?
C52 H52B 0.9900 . ?
C53 C54 1.58(4) . ?
C53 H53A 0.9900 . ?
C53 H53B 0.9900 . ?
C55 H55A 0.9800 . ?
C55 H55B 0.9800 . ?
C55 H55C 0.9800 . ?
O5B C54B 1.20(5) . ?
O6B C55B 1.22(4) . ?
O6B C54B 1.29(4) . ?
C52B C53B 1.57(4) . ?
C52B H52C 0.9900 . ?
C52B H52D 0.9900 . ?
C53B C54B 1.45(4) . ?
C53B H53C 0.9900 . ?
C53B H53D 0.9900 . ?
C55B H55D 0.9800 . ?
C55B H55E 0.9800 . ?
C55B H55F 0.9800 . ?
O7 C56 1.307(12) . ?
O7 H7 0.90(12) . ?
O8 C75 1.282(11) . ?
C56 C57 1.460(15) . ?
C57 C58 1.344(13) . ?
C57 H57A 0.9500 . ?
C58 C59 1.463(15) . ?
C58 H58A 0.9500 . ?
C59 C72 1.400(13) . ?
C59 C60 1.408(13) . ?
C60 C61 1.349(13) . ?
C60 H60A 0.9500 . ?
C61 C62 1.407(14) . ?
C61 H61A 0.9500 . ?
C62 C63 1.405(14) . ?
C62 C73 1.421(13) . ?
C63 C64 1.334(13) . ?
C63 H63A 0.9500 . ?
C64 C65 1.418(14) . ?
C64 H64A 0.9500 . ?
C65 C66 1.416(14) . ?
C65 C74 1.426(13) . ?
C66 C67 1.401(13) . ?
C66 H66A 0.9500 . ?
C67 C68 1.375(14) . ?
C67 H67A 0.9500 . ?
C68 C69 1.387(13) . ?
C68 H68A 0.9500 . ?
C69 C74 1.426(13) . ?
C69 C70 1.439(14) . ?
C70 C71 1.353(13) . ?
C70 H70A 0.9500 . ?
C71 C72 1.441(13) . ?
C71 H71A 0.9500 . ?
C72 C73 1.424(14) . ?
C73 C74 1.408(14) . ?
C75 C76 1.458(15) . ?
C76 C77 1.334(14) . ?
C76 H76A 0.9500 . ?
C77 C78 1.453(14) . ?
C77 H77A 0.9500 . ?
C78 C91 1.398(14) . ?
C78 C79 1.403(13) . ?
C79 C80 1.368(14) . ?
C79 H79A 0.9500 . ?
C80 C81 1.377(16) . ?
C80 H80A 0.9500 . ?
C81 C92 1.416(14) . ?
C81 C82 1.450(16) . ?
C82 C83 1.365(16) . ?
C82 H82A 0.9500 . ?
C83 C84 1.446(15) . ?
C83 H83A 0.9500 . ?
C84 C85 1.380(15) . ?
C84 C93 1.421(15) . ?
C85 C86 1.370(15) . ?
C85 H85A 0.9500 . ?
C86 C87 1.376(16) . ?
C86 H86A 0.9500 . ?
C87 C88 1.411(16) . ?
C87 H87A 0.9500 . ?
C88 C93 1.414(15) . ?
C88 C89 1.434(15) . ?
C89 C90 1.354(14) . ?
C89 H89A 0.9500 . ?
C90 C91 1.454(14) . ?
C90 H90A 0.9500 . ?
C91 C92 1.424(14) . ?
C92 C93 1.429(15) . ?
 
loop_
 _geom_angle_atom_site_label_1
 _geom_angle_atom_site_label_2
 _geom_angle_atom_site_label_3
 _geom_angle
 _geom_angle_site_symmetry_1
 _geom_angle_site_symmetry_3
 _geom_angle_publ_flag
C4 O2 C5 114.9(10) . . ?
C25 O4 H4 108(9) . . ?
C6 C1 C25 117.8(10) . . ?
C6 C1 C2 123.1(10) . . ?
C25 C1 C2 119.1(9) . . ?
C3 C2 C1 112.6(8) . . ?
C3 C2 H2A 109.1 . . ?
C1 C2 H2A 109.1 . . ?
C3 C2 H2B 109.1 . . ?
C1 C2 H2B 109.1 . . ?
H2A C2 H2B 107.8 . . ?
C4 C3 C2 112.8(9) . . ?
C4 C3 H3A 109.0 . . ?
C2 C3 H3A 109.0 . . ?
C4 C3 H3B 109.0 . . ?
C2 C3 H3B 109.0 . . ?
H3A C3 H3B 107.8 . . ?
O1 C4 O2 122.6(11) . . ?
O1 C4 C3 127.8(12) . . ?
O2 C4 C3 109.6(11) . . ?
O2 C5 H5A 109.5 . . ?
O2 C5 H5B 109.5 . . ?
H5A C5 H5B 109.5 . . ?
O2 C5 H5C 109.5 . . ?
H5A C5 H5C 109.5 . . ?
H5B C5 H5C 109.5 . . ?
O3 C6 C1 120.3(10) . . ?
O3 C6 C7 114.7(9) . . ?
C1 C6 C7 125.0(12) . . ?
C8 C7 C6 122.4(10) . . ?
C8 C7 H7A 118.8 . . ?
C6 C7 H7A 118.8 . . ?
C7 C8 C9 129.8(10) . . ?
C7 C8 H8A 115.1 . . ?
C9 C8 H8A 115.1 . . ?
C22 C9 C10 120.0(9) . . ?
C22 C9 C8 119.4(10) . . ?
C10 C9 C8 120.6(10) . . ?
C11 C10 C9 119.6(9) . . ?
C11 C10 H10A 120.2 . . ?
C9 C10 H10A 120.2 . . ?
C10 C11 C12 122.3(10) . . ?
C10 C11 H11A 118.8 . . ?
C12 C11 H11A 118.8 . . ?
C11 C12 C23 118.3(10) . . ?
C11 C12 C13 121.7(11) . . ?
C23 C12 C13 120.0(10) . . ?
C14 C13 C12 120.2(10) . . ?
C14 C13 H13A 119.9 . . ?
C12 C13 H13A 119.9 . . ?
C13 C14 C15 121.5(10) . . ?
C13 C14 H14A 119.3 . . ?
C15 C14 H14A 119.3 . . ?
C16 C15 C24 119.9(10) . . ?
C16 C15 C14 122.1(11) . . ?
C24 C15 C14 118.0(10) . . ?
C15 C16 C17 120.9(10) . . ?
C15 C16 H16A 119.6 . . ?
C17 C16 H16A 119.6 . . ?
C18 C17 C16 118.7(10) . . ?
C18 C17 H17A 120.6 . . ?
C16 C17 H17A 120.6 . . ?
C17 C18 C19 122.3(10) . . ?
C17 C18 H18A 118.9 . . ?
C19 C18 H18A 118.9 . . ?
C18 C19 C20 121.7(11) . . ?
C18 C19 C24 118.8(10) . . ?
C20 C19 C24 119.5(10) . . ?
C21 C20 C19 122.3(10) . . ?
C21 C20 H20A 118.9 . . ?
C19 C20 H20A 118.9 . . ?
C20 C21 C22 121.2(10) . . ?
C20 C21 H21A 119.4 . . ?
C22 C21 H21A 119.4 . . ?
C9 C22 C23 119.9(10) . . ?
C9 C22 C21 123.6(10) . . ?
C23 C22 C21 116.5(10) . . ?
C24 C23 C22 121.9(10) . . ?
C24 C23 C12 118.3(10) . . ?
C22 C23 C12 119.8(10) . . ?
C15 C24 C23 121.9(10) . . ?
C15 C24 C19 119.4(11) . . ?
C23 C24 C19 118.6(10) . . ?
O4 C25 C1 122.6(9) . . ?
O4 C25 C26 115.9(10) . . ?
C1 C25 C26 121.4(11) . . ?
C27 C26 C25 123.5(10) . . ?
C27 C26 H26A 118.2 . . ?
C25 C26 H26A 118.2 . . ?
C26 C27 C28 125.6(10) . . ?
C26 C27 H27A 117.2 . . ?
C28 C27 H27A 117.2 . . ?
C41 C28 C29 118.3(9) . . ?
C41 C28 C27 122.9(10) . . ?
C29 C28 C27 118.8(10) . . ?
C30 C29 C28 122.1(9) . . ?
C30 C29 H29A 119.0 . . ?
C28 C29 H29A 119.0 . . ?
C29 C30 C31 121.0(9) . . ?
C29 C30 H30A 119.5 . . ?
C31 C30 H30A 119.5 . . ?
C30 C31 C42 118.9(10) . . ?
C30 C31 C32 122.1(11) . . ?
C42 C31 C32 119.0(10) . . ?
C33 C32 C31 122.0(10) . . ?
C33 C32 H32A 119.0 . . ?
C31 C32 H32A 119.0 . . ?
C32 C33 C34 120.7(10) . . ?
C32 C33 H33A 119.6 . . ?
C34 C33 H33A 119.7 . . ?
C35 C34 C33 123.1(12) . . ?
C35 C34 C43 118.1(11) . . ?
C33 C34 C43 118.8(11) . . ?
C36 C35 C34 122.1(10) . . ?
C36 C35 H35A 118.9 . . ?
C34 C35 H35A 118.9 . . ?
C35 C36 C37 119.8(10) . . ?
C35 C36 H36A 120.1 . . ?
C37 C36 H36A 120.1 . . ?
C36 C37 C38 120.6(10) . . ?
C36 C37 H37A 119.7 . . ?
C38 C37 H37A 119.7 . . ?
C37 C38 C43 120.3(11) . . ?
C37 C38 C39 122.2(11) . . ?
C43 C38 C39 117.5(10) . . ?
C40 C39 C38 122.0(10) . . ?
C40 C39 H39A 119.0 . . ?
C38 C39 H39A 119.0 . . ?
C39 C40 C41 121.1(10) . . ?
C39 C40 H40A 119.4 . . ?
C41 C40 H40A 119.4 . . ?
C28 C41 C42 120.3(10) . . ?
C28 C41 C40 122.6(11) . . ?
C42 C41 C40 117.0(10) . . ?
C43 C42 C41 121.4(11) . . ?
C43 C42 C31 119.2(10) . . ?
C41 C42 C31 119.3(11) . . ?
C42 C43 C38 120.8(11) . . ?
C42 C43 C34 120.3(11) . . ?
C38 C43 C34 118.9(11) . . ?
C56 C51 C75 119.4(10) . . ?
C56 C51 C52B 116.5(14) . . ?
C75 C51 C52B 120.6(14) . . ?
C56 C51 C52 119.5(14) . . ?
C75 C51 C52 116.8(15) . . ?
C54 O6 C55 116(3) . . ?
C53 C52 C51 101(2) . . ?
C53 C52 H52A 111.5 . . ?
C51 C52 H52A 111.5 . . ?
C53 C52 H52B 111.5 . . ?
C51 C52 H52B 111.5 . . ?
H52A C52 H52B 109.3 . . ?
C52 C53 C54 109(2) . . ?
C52 C53 H53A 109.9 . . ?
C54 C53 H53A 109.9 . . ?
C52 C53 H53B 109.9 . . ?
C54 C53 H53B 109.9 . . ?
H53A C53 H53B 108.3 . . ?
O5 C54 O6 119(3) . . ?
O5 C54 C53 123(3) . . ?
O6 C54 C53 117(3) . . ?
O6 C55 H55A 109.5 . . ?
O6 C55 H55B 109.5 . . ?
H55A C55 H55B 109.5 . . ?
O6 C55 H55C 109.5 . . ?
H55A C55 H55C 109.5 . . ?
H55B C55 H55C 109.5 . . ?
C55B O6B C54B 118(3) . . ?
C51 C52B C53B 102(2) . . ?
C51 C52B H52C 111.3 . . ?
C53B C52B H52C 111.3 . . ?
C51 C52B H52D 111.3 . . ?
C53B C52B H52D 111.3 . . ?
H52C C52B H52D 109.2 . . ?
C54B C53B C52B 116(3) . . ?
C54B C53B H53C 108.3 . . ?
C52B C53B H53C 108.3 . . ?
C54B C53B H53D 108.3 . . ?
C52B C53B H53D 108.3 . . ?
H53C C53B H53D 107.4 . . ?
O5B C54B O6B 125(3) . . ?
O5B C54B C53B 125(3) . . ?
O6B C54B C53B 109(4) . . ?
O6B C55B H55D 109.5 . . ?
O6B C55B H55E 109.5 . . ?
H55D C55B H55E 109.5 . . ?
O6B C55B H55F 109.5 . . ?
H55D C55B H55F 109.5 . . ?
H55E C55B H55F 109.5 . . ?
C56 O7 H7 104(7) . . ?
O7 C56 C51 119.3(10) . . ?
O7 C56 C57 115.0(11) . . ?
C51 C56 C57 125.7(11) . . ?
C58 C57 C56 123.9(10) . . ?
C58 C57 H57A 118.1 . . ?
C56 C57 H57A 118.1 . . ?
C57 C58 C59 126.1(10) . . ?
C57 C58 H58A 117.0 . . ?
C59 C58 H58A 117.0 . . ?
C72 C59 C60 120.0(10) . . ?
C72 C59 C58 119.8(10) . . ?
C60 C59 C58 120.2(11) . . ?
C61 C60 C59 120.5(10) . . ?
C61 C60 H60A 119.8 . . ?
C59 C60 H60A 119.8 . . ?
C60 C61 C62 122.6(10) . . ?
C60 C61 H61A 118.7 . . ?
C62 C61 H61A 118.7 . . ?
C63 C62 C61 122.3(11) . . ?
C63 C62 C73 120.3(10) . . ?
C61 C62 C73 117.3(10) . . ?
C64 C63 C62 120.5(10) . . ?
C64 C63 H63A 119.8 . . ?
C62 C63 H63A 119.8 . . ?
C63 C64 C65 121.8(10) . . ?
C63 C64 H64A 119.1 . . ?
C65 C64 H64A 119.1 . . ?
C66 C65 C64 122.8(11) . . ?
C66 C65 C74 118.1(10) . . ?
C64 C65 C74 119.0(10) . . ?
C67 C66 C65 121.6(11) . . ?
C67 C66 H66A 119.2 . . ?
C65 C66 H66A 119.2 . . ?
C68 C67 C66 119.7(11) . . ?
C68 C67 H67A 120.1 . . ?
C66 C67 H67A 120.1 . . ?
C67 C68 C69 120.8(10) . . ?
C67 C68 H68A 119.6 . . ?
C69 C68 H68A 119.6 . . ?
C68 C69 C74 120.9(10) . . ?
C68 C69 C70 122.7(11) . . ?
C74 C69 C70 116.4(10) . . ?
C71 C70 C69 121.9(10) . . ?
C71 C70 H70A 119.1 . . ?
C69 C70 H70A 119.1 . . ?
C70 C71 C72 122.3(10) . . ?
C70 C71 H71A 118.8 . . ?
C72 C71 H71A 118.8 . . ?
C59 C72 C73 118.8(10) . . ?
C59 C72 C71 124.2(11) . . ?
C73 C72 C71 117.1(10) . . ?
C74 C73 C62 119.1(10) . . ?
C74 C73 C72 120.2(10) . . ?
C62 C73 C72 120.7(11) . . ?
C73 C74 C65 119.1(10) . . ?
C73 C74 C69 122.1(10) . . ?
C65 C74 C69 118.8(11) . . ?
O8 C75 C51 121.4(11) . . ?
O8 C75 C76 117.5(11) . . ?
C51 C75 C76 121.0(11) . . ?
C77 C76 C75 123.6(10) . . ?
C77 C76 H76A 118.2 . . ?
C75 C76 H76A 118.2 . . ?
C76 C77 C78 127.5(11) . . ?
C76 C77 H77A 116.3 . . ?
C78 C77 H77A 116.3 . . ?
C91 C78 C79 119.5(10) . . ?
C91 C78 C77 121.1(11) . . ?
C79 C78 C77 119.3(11) . . ?
C80 C79 C78 121.1(11) . . ?
C80 C79 H79A 119.4 . . ?
C78 C79 H79A 119.4 . . ?
C79 C80 C81 121.8(11) . . ?
C79 C80 H80A 119.1 . . ?
C81 C80 H80A 119.1 . . ?
C80 C81 C92 118.1(12) . . ?
C80 C81 C82 122.3(12) . . ?
C92 C81 C82 119.5(12) . . ?
C83 C82 C81 120.2(12) . . ?
C83 C82 H82A 119.9 . . ?
C81 C82 H82A 119.9 . . ?
C82 C83 C84 121.6(11) . . ?
C82 C83 H83A 119.2 . . ?
C84 C83 H83A 119.2 . . ?
C85 C84 C93 120.2(13) . . ?
C85 C84 C83 121.3(13) . . ?
C93 C84 C83 118.4(12) . . ?
C86 C85 C84 120.7(12) . . ?
C86 C85 H85A 119.6 . . ?
C84 C85 H85A 119.6 . . ?
C85 C86 C87 121.2(12) . . ?
C85 C86 H86A 119.4 . . ?
C87 C86 H86A 119.4 . . ?
C86 C87 C88 119.7(12) . . ?
C86 C87 H87A 120.2 . . ?
C88 C87 H87A 120.2 . . ?
C87 C88 C93 119.8(12) . . ?
C87 C88 C89 121.0(13) . . ?
C93 C88 C89 119.2(12) . . ?
C90 C89 C88 119.9(11) . . ?
C90 C89 H89A 120.0 . . ?
C88 C89 H89A 120.0 . . ?
C89 C90 C91 122.8(11) . . ?
C89 C90 H90A 118.6 . . ?
C91 C90 H90A 118.6 . . ?
C78 C91 C92 118.3(11) . . ?
C78 C91 C90 124.0(11) . . ?
C92 C91 C90 117.7(11) . . ?
C81 C92 C91 121.1(12) . . ?
C81 C92 C93 119.7(12) . . ?
C91 C92 C93 119.2(12) . . ?
C88 C93 C84 118.3(13) . . ?
C88 C93 C92 121.2(12) . . ?
C84 C93 C92 120.5(12) . . ?
 
loop_
 _geom_hbond_atom_site_label_D 
 _geom_hbond_atom_site_label_H 
 _geom_hbond_atom_site_label_A 
 _geom_hbond_distance_DH 
 _geom_hbond_distance_HA 
 _geom_hbond_distance_DA 
 _geom_hbond_angle_DHA 
 _geom_hbond_site_symmetry_A 
 _geom_hbond_publ_flag
O4 H4 O3  0.80(11) 1.68(11) 2.420(9) 153(12) . yes
O7 H7 O8  0.90(12) 1.56(12) 2.414(9) 158(10) . yes
 
_refine_diff_density_max    0.479
_refine_diff_density_min   -0.186
_refine_diff_density_rms    0.044

_shelx_res_file
;

TITL t1_a.res in Aba2
    rdto59.res
    created by SHELXL-2019/3 at 12:25:51 on 09-May-2024
REM Old TITL t1 in Aba2

REM SHELXT solution in Aba2
REM R1 0.153,  Rweak 0.023,  Alpha 0.007,  Orientation as input
REM Flack x =  0.145 ( 1.542 ) from Parsons' quotients
REM Formula found by SHELXT:  C86 O7

CELL 0.77490  35.04400  45.14530   7.66890  90.0000  90.0000  90.0000
ZERR    8.00   0.00190   0.00240   0.00040   0.0000   0.0000   0.0000
LATT -5
SYMM -X, -Y, Z
SYMM 1/2+X, 1/2-Y, Z
SYMM 1/2-X, 1/2+Y, Z
SFAC C H O
DISP    H     0.00000    0.00000         0.67
DISP    C     0.00399    0.00197        13.60
DISP    O     0.01323    0.00737        40.17
UNIT 688 480 64
TEMP -173.150
SIZE 0.090 0.050 0.030

REM red plate
REM data integrated to 1.1 angstrom weak diffraction

L.S. 12
BOND $H
ACTA 41.247
HTAB O4 O3
HTAB O7 O8
FMAP 2
PLAN 10
ISOR 0.01 C9
SIMU 0.012 C1 C5 C6 C9 C23 C42 C51 > C55B
DELU 0.003 C1 C5 C6 C9 C23 C42 C51 > C55B
WGHT    0.052300   11.513301
FVAR       0.04663   0.51675
O1    3    0.397139    0.402875    0.865782    11.00000    0.05831    0.06328 =
         0.07823    0.00671    0.03262    0.01791
O2    3    0.385265    0.443208    1.020875    11.00000    0.04432    0.09185 =
         0.12208   -0.04580    0.01129   -0.00669
O3    3    0.222442    0.355542    0.964461    11.00000    0.04253    0.05068 =
         0.03395   -0.00060   -0.00056   -0.00534
O4    3    0.212777    0.404175    0.839387    11.00000    0.05202    0.03240 =
         0.03586    0.00646   -0.00283   -0.00177
H4    2    0.208605    0.388150    0.878343    11.00000   -1.50000
C1    1    0.275065    0.383914    0.867504    11.00000    0.06199    0.01760 =
         0.01690   -0.00077   -0.00074    0.00504
C2    1    0.317778    0.389078    0.843292    11.00000    0.05053    0.03808 =
         0.02781    0.00570    0.01569    0.01188
AFIX  23
H2A   2    0.331499    0.370183    0.862284    11.00000   -1.20000
H2B   2    0.322613    0.395461    0.721781    11.00000   -1.20000
AFIX   0
C3    1    0.333394    0.412195    0.966798    11.00000    0.04791    0.03252 =
         0.03146   -0.00624    0.00085    0.00873
AFIX  23
H3A   2    0.319512    0.431037    0.948436    11.00000   -1.20000
H3B   2    0.328716    0.405730    1.088287    11.00000   -1.20000
AFIX   0
C4    1    0.375284    0.417505    0.942529    11.00000    0.04370    0.04257 =
         0.04790    0.02016    0.00907    0.00764
C5    1    0.426758    0.449769    1.019442    11.00000    0.04591    0.16192 =
         0.15906   -0.06959    0.00724   -0.03295
AFIX 137
H5A   2    0.440976    0.432066    1.054777    11.00000   -1.50000
H5B   2    0.432159    0.465952    1.100964    11.00000   -1.50000
H5C   2    0.434540    0.455623    0.901637    11.00000   -1.50000
AFIX   0
C6    1    0.260156    0.358490    0.943532    11.00000    0.07448    0.01944 =
         0.01337   -0.00394    0.00015    0.00355
C7    1    0.282694    0.333545    1.006625    11.00000    0.04762    0.04838 =
         0.02227   -0.00386    0.00502   -0.00395
AFIX  43
H7A   2    0.309734    0.335016    1.004787    11.00000   -1.20000
AFIX   0
C8    1    0.266630    0.308533    1.067320    11.00000    0.04783    0.04565 =
         0.01388   -0.00128    0.00130   -0.00365
AFIX  43
H8A   2    0.239547    0.308061    1.062747    11.00000   -1.20000
AFIX   0
C9    1    0.284429    0.282116    1.138851    11.00000    0.04616    0.02139 =
         0.01349    0.00438   -0.00576    0.00225
C10   1    0.324463    0.279591    1.145926    11.00000    0.04619    0.04096 =
         0.01524   -0.00148    0.00901   -0.00555
AFIX  43
H10A  2    0.340135    0.295179    1.103545    11.00000   -1.20000
AFIX   0
C11   1    0.340825    0.254307    1.214875    11.00000    0.03381    0.04246 =
         0.02746   -0.00554    0.00602   -0.00293
AFIX  43
H11A  2    0.367856    0.252939    1.219726    11.00000   -1.20000
AFIX   0
C12   1    0.318918    0.230587    1.277964    11.00000    0.04138    0.04237 =
         0.01721   -0.00353    0.00071    0.00001
C13   1    0.336263    0.204716    1.351945    11.00000    0.04445    0.04322 =
         0.01314    0.00475    0.00196    0.00157
AFIX  43
H13A  2    0.363273    0.202997    1.354836    11.00000   -1.20000
AFIX   0
C14   1    0.314536    0.182979    1.416951    11.00000    0.05175    0.04682 =
         0.02429   -0.00317   -0.00605    0.00800
AFIX  43
H14A  2    0.326433    0.166459    1.471107    11.00000   -1.20000
AFIX   0
C15   1    0.273268    0.184076    1.406578    11.00000    0.05240    0.02992 =
         0.01817   -0.00380    0.00624   -0.00583
C16   1    0.250403    0.161409    1.470503    11.00000    0.06681    0.02560 =
         0.02456    0.00214    0.00651    0.00160
AFIX  43
H16A  2    0.261947    0.144335    1.520109    11.00000   -1.20000
AFIX   0
C17   1    0.210537    0.163394    1.462788    11.00000    0.05525    0.04843 =
         0.02797   -0.00542    0.01334   -0.01056
AFIX  43
H17A  2    0.194988    0.147963    1.508014    11.00000   -1.20000
AFIX   0
C18   1    0.194372    0.188078    1.388583    11.00000    0.04907    0.03517 =
         0.02627    0.00359   -0.00227    0.00293
AFIX  43
H18A  2    0.167353    0.189344    1.381824    11.00000   -1.20000
AFIX   0
C19   1    0.216074    0.211173    1.323304    11.00000    0.04930    0.02836 =
         0.02032    0.00581   -0.00309   -0.00945
C20   1    0.199282    0.236139    1.247958    11.00000    0.03647    0.03667 =
         0.02772    0.00250    0.01096    0.00065
AFIX  43
H20A  2    0.172258    0.237073    1.239879    11.00000   -1.20000
AFIX   0
C21   1    0.219995    0.258839    1.186624    11.00000    0.05095    0.02293 =
         0.03442   -0.00283   -0.00173    0.00821
AFIX  43
H21A  2    0.207368    0.275400    1.136515    11.00000   -1.20000
AFIX   0
C22   1    0.261395    0.258550    1.195454    11.00000    0.04225    0.02728 =
         0.01392   -0.00023   -0.00769   -0.00368
C23   1    0.278478    0.232762    1.267850    11.00000    0.03476    0.03877 =
         0.00306    0.00192   -0.00213   -0.00481
C24   1    0.256518    0.209328    1.334673    11.00000    0.03951    0.02873 =
         0.02009    0.00195    0.00251    0.00369
C25   1    0.249068    0.406228    0.814272    11.00000    0.05060    0.02758 =
         0.02256    0.00141    0.00794   -0.00656
C26   1    0.262021    0.432826    0.724147    11.00000    0.04557    0.03821 =
         0.02790    0.00751   -0.00106    0.00129
AFIX  43
H26A  2    0.287153    0.432996    0.677721    11.00000   -1.20000
AFIX   0
C27   1    0.240416    0.457020    0.703284    11.00000    0.04947    0.03159 =
         0.02086    0.00258   -0.00686   -0.00403
AFIX  43
H27A  2    0.214867    0.456084    0.744339    11.00000   -1.20000
AFIX   0
C28   1    0.252751    0.484724    0.622836    11.00000    0.04038    0.03179 =
         0.01957   -0.01287    0.00088   -0.00272
C29   1    0.292114    0.490657    0.610593    11.00000    0.05201    0.02189 =
         0.02285   -0.00463   -0.00128    0.00749
AFIX  43
H29A  2    0.309695    0.476712    0.656992    11.00000   -1.20000
AFIX   0
C30   1    0.305683    0.515593    0.534828    11.00000    0.03762    0.04084 =
         0.02242   -0.00874    0.00146    0.00637
AFIX  43
H30A  2    0.332459    0.518635    0.527511    11.00000   -1.20000
AFIX   0
C31   1    0.281022    0.536813    0.467575    11.00000    0.05133    0.01875 =
         0.01438   -0.00466   -0.00222   -0.00197
C32   1    0.294671    0.563730    0.389630    11.00000    0.04463    0.04602 =
         0.02776   -0.01938   -0.00596    0.00529
AFIX  43
H32A  2    0.321402    0.566948    0.381510    11.00000   -1.20000
AFIX   0
C33   1    0.270883    0.584395    0.328156    11.00000    0.04874    0.03360 =
         0.02482   -0.00717    0.00676   -0.00881
AFIX  43
H33A  2    0.280936    0.601993    0.278131    11.00000   -1.20000
AFIX   0
C34   1    0.230531    0.580295    0.336894    11.00000    0.04678    0.03523 =
         0.01965   -0.00479   -0.00545    0.00201
C35   1    0.204471    0.601090    0.274978    11.00000    0.05030    0.04029 =
         0.02800    0.00315   -0.00761    0.00276
AFIX  43
H35A  2    0.213758    0.619231    0.228718    11.00000   -1.20000
AFIX   0
C36   1    0.165616    0.596199    0.278649    11.00000    0.06042    0.04237 =
         0.02963    0.00150   -0.00581    0.01496
AFIX  43
H36A  2    0.148612    0.610725    0.233975    11.00000   -1.20000
AFIX   0
C37   1    0.151493    0.570123    0.347457    11.00000    0.04590    0.05320 =
         0.02485   -0.00252   -0.01066    0.00904
AFIX  43
H37A  2    0.124743    0.566715    0.348700    11.00000   -1.20000
AFIX   0
C38   1    0.176073    0.548812    0.414932    11.00000    0.05496    0.03794 =
         0.01314   -0.00098   -0.00303    0.00534
C39   1    0.162451    0.521875    0.490423    11.00000    0.04626    0.05048 =
         0.02897   -0.00464   -0.00486    0.00894
AFIX  43
H39A  2    0.135764    0.518197    0.492547    11.00000   -1.20000
AFIX   0
C40   1    0.186600    0.501265    0.559575    11.00000    0.04455    0.04197 =
         0.02558    0.00171    0.00503   -0.00283
AFIX  43
H40A  2    0.176368    0.483794    0.610377    11.00000   -1.20000
AFIX   0
C41   1    0.227329    0.505546    0.556866    11.00000    0.03121    0.03164 =
         0.01364   -0.00188    0.00700    0.00543
C42   1    0.241026    0.531847    0.477921    11.00000    0.03631    0.03346 =
         0.01507   -0.01236    0.00069   -0.00066
C43   1    0.215903    0.553365    0.411615    11.00000    0.03392    0.03945 =
         0.01845   -0.00651    0.00098    0.00266
C51   1    0.478385    0.357216    0.520881    11.00000    0.08634    0.04429 =
         0.04058    0.00693    0.03423    0.01310
PART   1
O5    3    0.445231    0.461514    0.617776    21.00000    0.07698    0.04699 =
         0.11507   -0.00431   -0.01232    0.00966
O6    3    0.405476    0.434100    0.474688    21.00000    0.07200    0.06708 =
         0.06615   -0.00724    0.00054    0.01011
C52   1    0.444250    0.382895    0.504961    21.00000    0.06191    0.04704 =
         0.03900    0.00280    0.01225   -0.00054
AFIX  23
H52A  2    0.436205    0.385847    0.382439    21.00000   -1.20000
H52B  2    0.421713    0.377712    0.576571    21.00000   -1.20000
AFIX   0
C53   1    0.464553    0.409854    0.575761    21.00000    0.06433    0.04732 =
         0.04957   -0.00573    0.00892    0.00317
AFIX  23
H53A  2    0.487867    0.413766    0.506593    21.00000   -1.20000
H53B  2    0.472199    0.406347    0.698308    21.00000   -1.20000
AFIX   0
C54   1    0.436842    0.437418    0.565435    21.00000    0.06767    0.05104 =
         0.05746   -0.00098    0.00722    0.00575
C55   1    0.380812    0.462600    0.451492    21.00000    0.07027    0.09059 =
         0.08738   -0.00864    0.00750    0.02732
AFIX 137
H55A  2    0.356637    0.457439    0.394899    21.00000   -1.50000
H55B  2    0.394655    0.476891    0.379028    21.00000   -1.50000
H55C  2    0.375652    0.471372    0.565979    21.00000   -1.50000
AFIX   0
PART   2
O5B   3    0.439323    0.446871    0.513798   -21.00000    0.08739    0.05822 =
         0.10625   -0.00490   -0.01808    0.01721
O6B   3    0.382986    0.427629    0.452362   -21.00000    0.07308    0.08241 =
         0.09037   -0.00405   -0.00381    0.02317
C52B  1    0.470177    0.388919    0.578072   -21.00000    0.05682    0.04281 =
         0.03385   -0.00095    0.01572   -0.00065
AFIX  23
H52C  2    0.490186    0.402690    0.536438   -21.00000   -1.20000
H52D  2    0.468176    0.390401    0.706544   -21.00000   -1.20000
AFIX   0
C53B  1    0.430758    0.395410    0.487818   -21.00000    0.06350    0.05877 =
         0.04853   -0.00397    0.00801    0.00753
AFIX  23
H53C  2    0.432008    0.388158    0.366121   -21.00000   -1.20000
H53D  2    0.410816    0.383794    0.548518   -21.00000   -1.20000
AFIX   0
C54B  1    0.419007    0.426137    0.484786   -21.00000    0.07238    0.06355 =
         0.06245   -0.00732    0.00032    0.01529
C55B  1    0.367559    0.451845    0.460231   -21.00000    0.07647    0.08447 =
         0.09129   -0.01501    0.00830    0.02506
AFIX 137
H55D  2    0.340809    0.449993    0.424606   -21.00000   -1.50000
H55E  2    0.380686    0.465697    0.382245   -21.00000   -1.50000
H55F  2    0.368801    0.459279    0.580158   -21.00000   -1.50000
AFIX   0
PART   0
O7    3    0.492689    0.310161    0.624305    11.00000    0.03485    0.05826 =
         0.02525    0.00973    0.00365    0.00329
H7    2    0.505562    0.312566    0.524037    11.00000   -1.50000
O8    3    0.516496    0.326547    0.345145    11.00000    0.04199    0.04411 =
         0.03617   -0.00183   -0.00200    0.00110
C56   1    0.475674    0.335613    0.648221    11.00000    0.04382    0.03916 =
         0.04860   -0.00877    0.00058    0.00831
C57   1    0.454001    0.338021    0.810261    11.00000    0.04142    0.04060 =
         0.04218   -0.01365    0.00901    0.01292
AFIX  43
H57A  2    0.441472    0.356226    0.834368    11.00000   -1.20000
AFIX   0
C58   1    0.450730    0.316004    0.927323    11.00000    0.03894    0.03578 =
         0.03391    0.01057   -0.01020    0.00266
AFIX  43
H58A  2    0.464075    0.298161    0.902941    11.00000   -1.20000
AFIX   0
C59   1    0.428536    0.316964    1.088733    11.00000    0.03100    0.04715 =
         0.03032   -0.00679    0.00643   -0.00646
C60   1    0.403339    0.340638    1.120482    11.00000    0.03113    0.04507 =
         0.03744   -0.00151   -0.00494    0.00432
AFIX  43
H60A  2    0.400898    0.356058    1.036927    11.00000   -1.20000
AFIX   0
C61   1    0.382629    0.341597    1.268686    11.00000    0.03031    0.04894 =
         0.03258   -0.00900    0.00357    0.00259
AFIX  43
H61A  2    0.364835    0.357263    1.283826    11.00000   -1.20000
AFIX   0
C62   1    0.386327    0.320329    1.401700    11.00000    0.03304    0.03862 =
         0.02007    0.00006   -0.00139   -0.00067
C63   1    0.364999    0.321678    1.556660    11.00000    0.03117    0.05085 =
         0.03155   -0.00298   -0.00214    0.01147
AFIX  43
H63A  2    0.347303    0.337350    1.573812    11.00000   -1.20000
AFIX   0
C64   1    0.369432    0.301098    1.679864    11.00000    0.02740    0.06029 =
         0.02420   -0.00922    0.00065    0.00408
AFIX  43
H64A  2    0.355168    0.302684    1.784793    11.00000   -1.20000
AFIX   0
C65   1    0.394837    0.276929    1.658543    11.00000    0.02321    0.05281 =
         0.03167   -0.00066   -0.01028   -0.00581
C66   1    0.400143    0.254926    1.787794    11.00000    0.03441    0.06156 =
         0.03417   -0.00375    0.00374   -0.00402
AFIX  43
H66A  2    0.387171    0.256764    1.896030    11.00000   -1.20000
AFIX   0
C67   1    0.424060    0.230500    1.760012    11.00000    0.03403    0.05344 =
         0.04601    0.00711   -0.00344    0.00032
AFIX  43
H67A  2    0.426898    0.215859    1.848041    11.00000   -1.20000
AFIX   0
C68   1    0.443406    0.227811    1.604788    11.00000    0.03525    0.03960 =
         0.02816    0.00634    0.00277   -0.00043
AFIX  43
H68A  2    0.459751    0.211312    1.586526    11.00000   -1.20000
AFIX   0
C69   1    0.439339    0.248894    1.474624    11.00000    0.02074    0.05167 =
         0.02568   -0.00195   -0.00419   -0.00454
C70   1    0.459285    0.247115    1.310957    11.00000    0.01954    0.04782 =
         0.04220   -0.01320   -0.00104    0.00481
AFIX  43
H70A  2    0.475134    0.230473    1.288554    11.00000   -1.20000
AFIX   0
C71   1    0.456102    0.268483    1.188031    11.00000    0.03747    0.03693 =
         0.02739   -0.00126   -0.00687    0.00197
AFIX  43
H71A  2    0.469997    0.266427    1.082355    11.00000   -1.20000
AFIX   0
C72   1    0.432382    0.294243    1.211768    11.00000    0.02886    0.03655 =
         0.03019    0.00200   -0.00333   -0.00117
C73   1    0.411725    0.296332    1.371230    11.00000    0.02607    0.04272 =
         0.02441   -0.00521   -0.00259   -0.00350
C74   1    0.415397    0.274097    1.498968    11.00000    0.01623    0.04800 =
         0.01858   -0.00231    0.00385    0.00002
C75   1    0.499988    0.351561    0.369483    11.00000    0.05851    0.03701 =
         0.04932    0.00572   -0.00470    0.00381
C76   1    0.505018    0.374251    0.236153    11.00000    0.06527    0.04505 =
         0.04156    0.00073    0.01669    0.01528
AFIX  43
H76A  2    0.492014    0.392556    0.250369    11.00000   -1.20000
AFIX   0
C77   1    0.526884    0.370710    0.095284    11.00000    0.02762    0.05030 =
         0.03694   -0.00485   -0.01133    0.00406
AFIX  43
H77A  2    0.538525    0.351845    0.081748    11.00000   -1.20000
AFIX   0
C78   1    0.534942    0.392391   -0.039819    11.00000    0.04706    0.04556 =
         0.01865    0.00833   -0.00357   -0.00535
C79   1    0.525663    0.422214   -0.010990    11.00000    0.05256    0.05412 =
         0.03834    0.01469   -0.00072   -0.00696
AFIX  43
H79A  2    0.513994    0.427821    0.095843    11.00000   -1.20000
AFIX   0
C80   1    0.533127    0.443362   -0.134077    11.00000    0.04890    0.04872 =
         0.04106   -0.00673   -0.00347    0.01226
AFIX  43
H80A  2    0.525501    0.463229   -0.112783    11.00000   -1.20000
AFIX   0
C81   1    0.551398    0.436632   -0.288018    11.00000    0.04552    0.05563 =
         0.05097   -0.00696   -0.00665    0.01074
C82   1    0.559814    0.458877   -0.418853    11.00000    0.06321    0.05535 =
         0.04209    0.01952   -0.00389    0.00188
AFIX  43
H82A  2    0.552645    0.478907   -0.399642    11.00000   -1.20000
AFIX   0
C83   1    0.577998    0.451145   -0.569519    11.00000    0.05560    0.06712 =
         0.05499    0.01162   -0.01183   -0.01644
AFIX  43
H83A  2    0.583379    0.465990   -0.653802    11.00000   -1.20000
AFIX   0
C84   1    0.589266    0.420894   -0.603870    11.00000    0.02307    0.07707 =
         0.03449    0.00135    0.00260   -0.00954
C85   1    0.609006    0.413382   -0.753162    11.00000    0.03998    0.08752 =
         0.04075    0.01771    0.00328   -0.00888
AFIX  43
H85A  2    0.615882    0.428383   -0.834156    11.00000   -1.20000
AFIX   0
C86   1    0.618800    0.384524   -0.785888    11.00000    0.03454    0.08683 =
         0.04179    0.00300    0.00707   -0.00139
AFIX  43
H86A  2    0.631387    0.379695   -0.891854    11.00000   -1.20000
AFIX   0
C87   1    0.610723    0.362413   -0.667953    11.00000    0.03860    0.08797 =
         0.03373   -0.00339   -0.00984    0.00216
AFIX  43
H87A  2    0.617573    0.342497   -0.692859    11.00000   -1.20000
AFIX   0
C88   1    0.592226    0.369463   -0.509915    11.00000    0.02533    0.07991 =
         0.02634    0.00679   -0.00619   -0.01416
C89   1    0.584020    0.347001   -0.383174    11.00000    0.03538    0.06914 =
         0.02497   -0.00989   -0.00190    0.00272
AFIX  43
H89A  2    0.591350    0.327060   -0.404254    11.00000   -1.20000
AFIX   0
C90   1    0.565810    0.354243   -0.233400    11.00000    0.04402    0.05272 =
         0.02945   -0.00091   -0.00281   -0.00621
AFIX  43
H90A  2    0.560499    0.339013   -0.151435    11.00000   -1.20000
AFIX   0
C91   1    0.554042    0.384339   -0.192712    11.00000    0.03667    0.06406 =
         0.01796    0.01035    0.00084   -0.00687
C92   1    0.562049    0.406807   -0.317871    11.00000    0.03153    0.07330 =
         0.02366   -0.00412    0.00197   -0.00083
C93   1    0.580842    0.398965   -0.476637    11.00000    0.04257    0.04297 =
         0.04376    0.00396   -0.01244   -0.01376

HKLF 4


REM  t1_a.res in Aba2
REM wR2 = 0.1173, GooF = S = 1.077, Restrained GooF = 1.061 for all data
REM R1 = 0.0474 for 3832 Fo > 4sig(Fo) and 0.0666 for all 4784 data
REM 911 parameters refined using 212 restraints

END

WGHT      0.0523     11.5333

REM Highest difference peak  0.479,  deepest hole -0.186,  1-sigma level  0.044
Q1    1   0.5000  0.5000  1.2636  10.50000  0.05    0.48
Q2    1   0.5000  0.5000 -0.2958  10.50000  0.05    0.23
Q3    1   0.4869  0.2025  1.6545  11.00000  0.05    0.15
Q4    1   0.2868  0.3326  1.2458  11.00000  0.05    0.14
Q5    1   0.3368  0.3496  1.5151  11.00000  0.05    0.14
Q6    1   0.4858  0.2330  1.7487  11.00000  0.05    0.14
Q7    1   0.5353  0.3327 -0.1198  11.00000  0.05    0.13
Q8    1   0.5205  0.3242  0.0813  11.00000  0.05    0.13
Q9    1   0.1916  0.4579  0.7576  11.00000  0.05    0.13
Q10   1   0.3420  0.4011  1.3030  11.00000  0.05    0.13
;
_shelx_res_checksum   19953

_shelx_hkl_file
;
   0   0   2  300.63   18.19
   0   0  -2  314.55   18.33
   0   0   2  294.11   18.20
   0   0   4    2.10    0.91
   0   0  -4    3.04    1.29
   0   0   4    1.86    0.83
   0   0  -6   11.22    1.83
   0   0   6   12.92    1.59
   0   0  -6   13.63    2.19
   0   0   6    9.09    1.31
   0   1  -1    1.65    0.72
   0  -1   1    1.92    0.77
   0  -1   1    0.91    0.40
   0  -1  -1    1.67    0.74
   0   1   1    0.08    0.36
   0  -1   1    0.37    0.42
   0   1  -3   -0.65    1.21
   0   1   3    0.40    0.81
   0   1   3    0.11    0.70
   0  -1   3    0.17    0.78
   0  -1   3   -0.43    0.79
   0   1  -3    1.54    1.16
   0  -1   5    0.04    0.91
   0   1  -5    0.33    1.30
   0   1  -5   -6.60    2.99
   0  -1  -5    1.38    1.36
   0   1   5    0.00    0.93
   0   1   5    1.04    0.87
   0  -1   5    0.05    0.85
   0   2  -2  575.80   35.24
   0   2   2  577.80   35.16
   0  -2   2  592.60   35.16
   0   2   2  608.70   35.15
   0  -2   2  579.46   35.15
   0   2   2  589.53   35.26
   0  -2  -2  584.27   35.25
   0   2   4   11.13    1.51
   0  -2  -4    8.30    1.79
   0  -2   4   11.75    1.45
   0   2  -4   12.93    2.18
   0   2   4   11.44    1.36
   0  -2   4   11.67    1.41
   0   2  -4   12.72    1.78
   0  -2  -4   14.75    2.21
   0  -2   6    4.95    1.06
   0  -2  -6    1.20    2.13
   0   2   6    5.45    1.20
   0   2  -6    3.98    1.58
   0   2  -6    7.96    2.15
   0  -2  -6    5.16    1.57
   0  -2   6    5.35    1.14
   0   2   6    4.86    1.05
   0  -3   1    0.97    0.79
   0  -3   1    1.22    0.44
   0  -3   1    0.25    0.53
   0   3   1    3.90    0.87
   0   3  -1    0.82    0.78
   0   3   3   -0.29    1.23
   0  -3   3    0.37    0.73
   0   3  -3   -0.37    1.15
   0   3  -3    0.38    1.19
   0  -3   3    0.16    0.78
   0   3   3    0.33    0.70
   0   3   3   -0.16    0.83
   0   3  -5   -0.66    2.06
   0  -3  -5    1.38    1.36
   0  -3   5   -0.03    0.92
   0  -3   5   -0.69    0.76
   0   3   5    0.12    0.95
   0   3  -5   -1.94    1.26
   0   3   5    1.42    0.88
   0  -4   2  441.08   26.98
   0  -4   2  492.65   27.10
   0   4  -2  436.04   27.07
   0  -4  -2  432.54   27.10
   0   4   2  464.20   26.96
   0   4   2  450.30   27.11
   0  -4   2  444.13   26.99
   0   4   2  439.27   26.99
   0   4   4   11.81    1.27
   0   4  -4   10.84    1.56
   0  -4   4   14.32    1.53
   0  -4  -4    6.50    1.69
   0   4  -4   12.70    2.44
   0  -4   4   11.15    1.29
   0   4   4   13.44    1.87
   0   4   6    3.02    1.21
   0   4  -6    7.45    2.32
   0   4   6    4.17    1.02
   0  -4   6    1.33    1.14
   0   4  -6    2.15    1.47
   0  -4  -6    4.54    1.63
   0  -4   6    3.67    0.96
   0   5   1    1.38    0.66
   0   5  -1    2.63    0.95
   0  -5   1    1.24    0.64
   0  -5  -1    0.76    1.03
   0   5   1    1.22    1.01
   0  -5   1    2.18    1.04
   0   5  -3   -0.03    1.13
   0  -5   3    0.32    0.68
   0  -5   3   -0.18    1.32
   0   5   3   -0.27    0.66
   0   5   3    0.27    1.27
   0  -5   3    0.71    0.86
   0   5   3   -0.69    0.88
   0   5   5   -0.68    0.81
   0  -5   5   -0.56    0.78
   0   5   5   -0.94    1.13
   0   5  -5    0.37    2.82
   0   5  -5   -1.78    1.22
   0  -5   5   -0.07    0.96
   0  -6   0  340.49   19.75
   0  -6   0  325.57   19.68
   0   6   0  333.70   19.68
   0  -6   0  331.24   19.66
   0   6   0  310.33   19.75
   0   6   2  726.31   43.60
   0  -6   2  753.85   43.68
   0  -6  -2  751.12   43.70
   0   6   2  712.37   43.70
   0   6  -2  712.72   43.68
   0  -6   2  723.54   43.58
   0  -6   2  714.53   43.60
   0   6  -4   62.54    4.67
   0   6   4   66.55    4.37
   0  -6   4   71.87    4.29
   0   6   4   71.71    4.23
   0  -6   4   67.18    4.36
   0  -6  -4   61.53    4.84
   0   6   4   69.22    4.79
   0   6  -6   13.30    2.68
   0  -6  -6   10.77    2.05
   0  -6   6   16.52    1.86
   0  -6  -6   20.22    2.70
   0   6  -6   23.33    3.55
   0   6   6   15.62    1.95
   0   6   6   14.26    1.56
   0  -6   6   15.99    1.78
   0   7   1   -0.68    0.80
   0  -7   1    1.65    1.15
   0  -7  -1   -0.86    0.46
   0  -7  -1   -1.33    1.27
   0   7  -1    3.07    0.75
   0  -7   1    0.42    0.77
   0   7   1   -0.87    1.22
   0  -7   3   -0.05    0.72
   0   7   3   -0.42    0.59
   0  -7   3   -0.03    1.36
   0   7   3    1.03    0.97
   0  -7  -3   -0.08    1.32
   0   7   3    0.37    1.29
   0   7  -3   -0.51    1.14
   0  -7   3   -0.12    1.24
   0   7   5   -0.69    0.71
   0   7   5    0.04    1.07
   0   7  -5   -1.06    1.37
   0  -7   5   -0.11    1.05
   0  -7   5    0.95    0.86
   0  -7  -5   -2.08    1.43
   0   8   0   83.12    5.85
   0  -8   0   97.66    5.88
   0  -8   0   93.72    5.62
   0  -8   0   91.98    5.56
   0   8   0   90.95    5.64
   0  -8  -2  396.66   24.11
   0  -8   2  423.27   24.09
   0   8  -2  391.20   24.09
   0  -8  -2  412.45   23.92
   0   8   2  372.24   24.11
   0   8  -2  419.85   23.98
   0   8   2  392.63   23.99
   0  -8   2  385.85   23.98
   0  -8  -4  175.10   10.77
   0  -8   4  168.69   10.73
   0  -8   4  180.68   10.51
   0   8   4  174.54   10.77
   0   8  -4  160.41   10.72
   0   8   4  173.51   10.52
   0   8   6   19.51    2.16
   0  -8  -6   18.24    2.87
   0   8  -6   26.75    3.65
   0  -8   6   18.09    1.98
   0  -8   6   16.99    1.93
   0   8  -6   15.02    2.18
   0   9   1   -1.02    1.42
   0   9  -1    3.87    0.87
   0  -9  -1    2.58    0.52
   0   9   1   -0.94    1.03
   0  -9   1    2.88    0.90
   0  -9  -1    0.88    1.47
   0  -9   3    2.35    0.97
   0   9   3    0.79    0.97
   0   9   3    1.59    1.40
   0  -9  -3   -1.22    1.38
   0  -9   3    2.73    1.32
   0   9  -3    3.81    1.35
   0  -9   5   -1.03    1.13
   0   9   5    1.44    1.48
   0   9   5   -0.24    1.07
   0   9  -5   -2.69    1.35
   0  -9  -5   -0.23    1.48
   0  -9   5   -1.02    0.86
   0  10   0   27.95    3.04
   0  10   0   35.09    2.52
   0 -10   0   36.43    2.42
   0 -10   0   35.14    2.29
   0  10   2   23.88    2.20
   0  10  -2   29.04    2.14
   0 -10   2   27.28    2.18
   0  10   2   24.47    2.78
   0 -10   2   29.37    2.70
   0 -10  -2   25.54    2.78
   0 -10  -4  196.20   12.51
   0 -10   4  205.15   12.46
   0  10   4  197.51   12.28
   0  10   4  194.45   12.53
   0  10  -4  208.45   12.52
   0 -10   4  208.31   12.28
   0  10   6   14.25    2.06
   0 -10  -6   20.53    2.83
   0  10  -6    8.62    2.06
   0 -10   6   13.88    1.88
   0  11   1    1.17    1.51
   0 -11   1    1.59    0.91
   0 -11   1    3.71    1.36
   0 -11  -1   -0.96    1.45
   0  11   1    0.73    1.09
   0 -11  -3    3.77    0.74
   0  11  -3    0.77    1.07
   0 -11   3    6.00    1.41
   0 -11   3    4.51    1.00
   0  11  -3    6.55    1.43
   0 -11  -3   -0.05    1.41
   0  11   3    0.53    1.36
   0 -11  -5    0.04    1.53
   0  11   5    0.21    1.51
   0  11  -5   -0.89    1.52
   0 -11   5   -0.21    1.14
   0  11   5   -0.02    1.15
   0 -11  -5    3.34    0.94
   0 -12   0  160.57    9.81
   0  12   0  163.93    9.83
   0 -12   0  168.60    9.76
   0 -12   0  166.60   10.07
   0  12   0  147.62   10.03
   0 -12   2    9.81    1.55
   0 -12  -2    8.13    1.60
   0 -12   2    9.16    1.10
   0  12   2    6.20    1.10
   0 -12  -2    6.06    0.75
   0  12   2    6.52    1.52
   0 -12   4   30.82    2.41
   0  12   4   28.55    2.99
   0  12   4   30.76    2.42
   0 -12  -4   28.87    2.07
   0 -12   4   33.24    2.87
   0 -12  -4   29.98    2.98
   0  12  -4   28.06    2.99
   0  12  -4   21.36    2.40
   0 -12   6    1.12    1.28
   0 -12  -6    4.50    1.13
   0  12  -6   -0.15    1.80
   0 -12  -6    5.25    1.75
   0  12  -6    4.17    1.92
   0  12   6    2.12    1.75
   0  12   6    4.84    1.36
   0 -13   1    2.46    0.89
   0 -13   1    2.90    1.42
   0  13   1    0.69    1.51
   0 -13  -1   -0.24    1.61
   0 -13  -1   -0.34    0.61
   0  13  -1    3.12    1.36
   0  13  -1    2.06    0.91
   0  13   1   -1.25    1.11
   0 -13   1    1.16    0.95
   0 -13  -3   -1.64    1.50
   0  13   3    0.04    1.05
   0 -13   3    1.29    1.00
   0 -13   3    2.40    1.41
   0  13   3   -0.45    1.44
   0  13  -3   -0.01    1.09
   0 -13   5    0.37    1.48
   0 -13  -5    1.75    0.89
   0  13   5   -0.01    1.50
   0 -13   5   -0.36    1.17
   0  13   5   -0.01    1.16
   0  13  -5   -2.26    1.52
   0  14   0   23.32    2.90
   0 -14   0   32.59    2.31
   0 -14   0   29.23    2.15
   0 -14   0   39.14    3.21
   0  14   0   27.85    2.39
   0 -14  -2   19.78    2.77
   0 -14   2   23.12    2.06
   0 -14  -2   21.99    1.61
   0  14  -2   28.70    2.70
   0 -14   2   23.46    2.67
   0  14  -2   21.54    2.04
   0  14   2   20.46    2.19
   0  14   2   20.52    2.84
   0 -14  -4   12.08    1.36
   0  14   4    8.84    1.76
   0  14   4   13.17    1.92
   0  14  -4   20.32    2.57
   0 -14   4   19.57    1.85
   0  14  -4   16.96    1.92
   0 -14   4   14.84    2.48
   0 -14  -4   12.82    2.50
   0  14   6    4.16    1.33
   0  14  -6    0.01    1.45
   0 -14   6    2.14    1.35
   0  14   6    2.97    1.70
   0  14  -6    1.51    1.82
   0 -14  -6    5.57    1.83
   0  15   1   -1.51    1.57
   0 -15   1    0.78    0.93
   0 -15  -1   -0.49    1.60
   0  15  -1    1.25    1.08
   0 -15   1    1.06    0.90
   0  15   1   -1.05    1.08
   0 -15   1    1.80    1.47
   0 -15  -1   -0.75    0.62
   0  15  -1    2.19    1.48
   0 -15   3   -0.61    1.03
   0 -15  -3   -0.72    1.52
   0  15   3    0.09    1.50
   0 -15   3   -0.35    1.45
   0  15  -3    1.48    1.16
   0  15   3    0.47    1.10
   0  15  -5   -0.34    1.68
   0  15  -5   -2.95    1.30
   0 -15   5    1.47    1.49
   0  15   5    2.33    1.55
   0 -15   5    0.08    1.20
   0 -15  -5    1.44    1.45
   0 -15  -5    1.31    1.64
   0  15   5    0.44    1.29
   0  16   0   -0.64    1.06
   0  16   0    2.00    1.49
   0 -16   0    2.24    1.02
   0 -16   0    4.31    1.66
   0 -16   0    2.49    0.80
   0  16   2   16.93    2.02
   0  16  -2   19.94    2.66
   0  16  -2   16.97    1.88
   0  16   2   16.07    2.76
   0 -16  -2   15.05    2.80
   0 -16   2   19.71    2.67
   0 -16   2   16.58    1.86
   0 -16  -2   17.16    1.37
   0 -16  -4   13.18    2.58
   0  16   4    8.17    2.05
   0  16   4    9.49    1.47
   0 -16   4   12.00    1.98
   0 -16   4   14.14    1.86
   0 -16  -6  112.40    7.23
   0  16   6  106.07    6.77
   0 -16  -6   97.08    6.56
   0  16   6  108.72    7.23
   0  16  -6  108.02    6.83
   0  16  -6   99.95    7.23
   0 -17   1    1.43    0.91
   0  17   1    1.45    1.60
   0  17  -1    3.08    1.51
   0  17   1    0.00    1.27
   0 -17  -1    0.55    0.72
   0 -17  -1    2.13    1.73
   0 -17  -1    0.21    1.15
   0  17  -1    2.90    1.10
   0 -17   1    1.40    1.04
   0 -17   1    3.98    1.56
   0  17  -3    3.16    1.19
   0 -17   3   -0.45    1.47
   0  17  -3    4.57    1.62
   0 -17  -3    0.02    0.67
   0 -17  -3   -0.64    1.62
   0  17   3   -0.02    1.61
   0 -17   3    1.95    1.14
   0  17   3   -0.63    1.22
   0 -17  -5    0.34    1.72
   0  17   5   -0.92    1.31
   0  17   5    0.72    1.55
   0  17  -5    0.41    1.70
   0 -17   5   -0.26    1.54
   0 -17  -5   -2.12    0.83
   0 -17   5    0.78    1.27
   0  17  -5    0.06    1.41
   0  18   0    9.32    1.38
   0 -18   0   11.35    1.94
   0 -18   0    9.55    1.56
   0  18   0    8.61    1.72
   0 -18   0    9.31    1.32
   0  18   2   23.89    2.40
   0 -18  -2   22.60    1.72
   0 -18   2   26.63    2.15
   0  18  -2   27.53    2.20
   0  18  -2   27.05    3.08
   0 -18  -2   19.02    3.07
   0  18   2   20.01    3.02
   0 -18   2   23.10    2.87
   0 -18  -4    7.87    0.95
   0  18   4    8.29    1.75
   0 -18   4    9.95    1.42
   0  18   4   10.11    1.50
   0  18  -4   17.40    2.67
   0 -18   4    9.97    1.81
   0 -18  -4   11.24    2.05
   0  18   6    1.57    1.44
   0 -18  -6    1.92    1.99
   0 -18   6    0.96    1.75
   0  18   6    1.79    1.75
   0  18  -6    2.26    1.63
   0 -18  -6   -1.61    0.97
   0  18  -6    0.79    1.95
   0 -18   6    0.66    1.56
   0 -19  -1    1.48    1.82
   0  19   1    0.36    1.60
   0  19  -1    3.86    1.52
   0 -19   1    2.00    0.98
   0 -19   1    3.82    1.60
   0 -19  -1    0.42    0.74
   0  19   1    0.88    1.17
   0 -19  -1    0.57    1.22
   0 -19   1    0.17    1.10
   0  19  -1    3.60    1.08
   0 -19   3    1.39    1.16
   0  19  -3    0.97    1.19
   0 -19  -3   -0.16    0.68
   0  19   3    0.57    1.31
   0  19   3   -0.67    1.62
   0  19  -3    2.30    1.71
   0 -19   3    1.48    1.70
   0 -19  -3   -1.83    1.59
   0  19  -5    2.91    1.80
   0  19  -5    2.09    1.48
   0 -19  -5    0.46    1.78
   0 -19  -5   -2.82    0.79
   0  19   5   -0.63    1.35
   0 -19   5   -1.72    1.63
   0 -19   5    0.39    1.36
   0  19   5    0.48    1.60
   0  20   0   46.34    4.13
   0 -20   0   55.18    4.36
   0 -20   0   54.33    3.62
   0  20   0   51.22    3.75
   0 -20   0   58.49    3.47
   0  20  -2   24.59    2.90
   0 -20   2   19.85    1.98
   0  20   2   17.77    2.97
   0 -20  -2   18.82    1.54
   0  20   2   16.96    2.25
   0 -20   2   21.17    2.82
   0  20  -2   19.87    2.17
   0 -20  -2   17.52    3.00
   0  20  -4    4.53    1.84
   0 -20  -4    2.41    0.82
   0 -20  -4    2.55    1.77
   0 -20   4    3.50    1.28
   0  20   4    3.37    1.67
   0  20   4    3.76    1.39
   0  20  -4    4.34    1.34
   0 -20   4    2.73    1.66
   0  20   6    3.26    1.74
   0  20   6    3.25    1.44
   0 -20   6    3.60    1.80
   0 -20  -6    3.83    2.01
   0  20  -6    1.84    2.11
   0  20  -6    4.40    1.75
   0 -20   6    2.87    1.54
   0 -20  -6   -0.48    0.96
   0  21   1    1.73    1.20
   0  21  -1    2.17    1.49
   0 -21  -1    2.33    2.37
   0  21  -1    1.93    1.12
   0 -21   1    1.13    1.14
   0 -21   1    3.79    1.72
   0  21   1    0.62    1.70
   0 -21  -1    1.70    1.27
   0 -21  -1    1.66    0.80
   0 -21   3    0.08    1.16
   0 -21  -3   -2.52    0.70
   0  21  -3    1.81    1.69
   0 -21  -3   -0.06    1.67
   0  21   3    0.41    1.30
   0  21   3   -0.56    1.66
   0 -21   3    0.44    1.61
   0  21  -3   -1.08    1.61
   0  21  -5    0.65    1.98
   0 -21  -5   -0.57    0.86
   0  21   5    0.35    1.63
   0 -21  -5   -0.47    1.83
   0  21   5    0.04    1.40
   0 -21   5   -0.74    1.33
   0  21  -5    1.87    1.53
   0 -21   5    0.47    1.71
   0  22   0   17.32    2.26
   0  22   0   15.90    2.89
   0 -22   0   18.95    2.97
   0 -22   0   19.12    1.74
   0 -22   0   22.05    2.07
   0 -22  -2   25.23    3.13
   0  22  -2   26.37    2.51
   0 -22   2   29.77    3.11
   0  22   2   22.78    3.14
   0  22   2   22.82    2.53
   0  22  -2   26.02    3.25
   0 -22  -2   23.68    1.81
   0 -22   2   26.01    2.31
   0  22  -4    1.98    1.40
   0 -22   4    4.73    1.80
   0  22  -4    5.36    1.97
   0  22   4    4.74    1.79
   0 -22  -4    4.00    1.82
   0 -22  -4    2.62    0.84
   0  22   4    5.36    1.59
   0 -22   4    1.53    1.34
   0 -23  -1    0.53    1.25
   0  23  -1    2.18    1.23
   0 -23   1   -0.69    1.19
   0 -23   1    0.19    1.02
   0  23   1    0.64    1.76
   0  23   1   -0.88    1.38
   0 -23   1    1.83    1.76
   0  23  -1    0.45    1.65
   0 -23  -1    1.01    0.83
   0 -23  -1    2.47    1.83
   0 -23  -3   -0.69    1.98
   0 -23  -3   -1.40    0.72
   0  23  -3   -1.49    1.33
   0 -23   3   -0.61    1.20
   0  23  -3    0.88    1.84
   0 -23   3    0.26    1.68
   0  23   3   -0.55    1.70
   0  23   3    1.17    1.43
   0 -23   5   -2.04    1.81
   0  23   5   -0.26    1.60
   0  23  -5    2.06    2.04
   0  23  -5    1.75    1.55
   0 -23   5   -1.11    1.34
   0 -23  -5    1.05    1.94
   0  23   5    2.17    1.77
   0 -23  -5   -1.26    0.94
   0  24   0    8.95    1.97
   0  24   0   12.44    1.74
   0 -24   0   16.24    2.95
   0 -24   0   13.78    1.50
   0 -24   0   10.37    1.71
   0 -24   2    6.82    1.90
   0  24   2    5.05    1.45
   0 -24  -2    6.35    1.65
   0 -24  -2    6.37    2.10
   0  24   2    6.18    1.88
   0 -24  -2    6.70    0.92
   0  24  -2    9.10    1.54
   0 -24   2    8.54    1.27
   0  24  -2    5.99    1.92
   0 -24   4    0.44    1.35
   0  24   4    0.23    1.44
   0  24  -4    0.29    1.46
   0  24  -4    0.92    1.96
   0 -24  -4    2.49    1.84
   0 -24  -4   -1.66    0.85
   0  24   4    0.34    1.69
   0 -24   4    0.77    1.84
   0  25  -1   -0.29    1.32
   0 -25   1    1.61    1.83
   0  25   1   -0.04    1.30
   0 -25  -1    1.94    0.85
   0  25  -1    0.50    1.71
   0 -25   1    1.16    1.07
   0 -25   1   -0.36    1.24
   0 -25  -1    1.91    1.30
   0 -25  -1    1.60    1.90
   0 -25  -3   -1.45    1.75
   0  25   3    0.63    1.78
   0 -25   3    1.12    1.91
   0  25   3   -0.94    1.48
   0 -25   3   -0.13    1.23
   0  25  -3    0.21    1.45
   0 -25  -3   -2.65    0.75
   0  25  -3   -0.10    1.81
   0 -25   5    2.08    1.92
   0 -25   5    1.26    1.44
   0  25  -5    4.36    1.83
   0 -25  -5    2.60    2.00
   0  25  -5    2.79    2.33
   0  25   5    1.74    1.81
   0  25   5    0.07    1.61
   0 -26   0    1.40    0.97
   0  26   0   -0.62    2.60
   0  26   0   -1.19    1.40
   0 -26   0    1.02    1.24
   0 -26   0   -0.18    1.88
   0  26   2   22.72    2.49
   0 -26  -2   22.14    2.54
   0 -26   2   26.66    3.23
   0  26   2   22.23    3.25
   0 -26  -2   21.04    1.73
   0 -26  -2   23.03    3.32
   0 -26   2   19.52    2.13
   0  26  -2   21.00    2.45
   0  26  -2   18.42    3.09
   0 -26   4    2.12    1.43
   0 -26  -4    0.90    0.86
   0  26   4    3.09    1.85
   0  26  -4    4.57    1.72
   0  26   4    3.00    1.54
   0  26  -4    3.46    2.20
   0 -26   4    4.42    1.92
   0 -26  -4    4.58    2.15
   0 -27   1   -0.37    1.05
   0 -27   1    1.07    1.84
   0  27  -1    0.92    1.78
   0 -27  -1    0.68    1.85
   0 -27   1    0.63    1.26
   0 -27  -1   -0.63    0.87
   0 -27  -1    1.20    1.66
   0  27  -1    1.06    1.48
   0  27   1    0.92    1.89
   0  27   1    1.01    1.54
   0  27  -3   -0.07    1.53
   0 -27   3   -0.79    1.25
   0  27   3    1.49    1.53
   0  27   3   -0.63    1.91
   0 -27  -3   -0.23    0.80
   0 -27   3    0.82    1.89
   0  27  -3   -2.20    1.96
   0 -27  -3    1.01    1.96
   0  27   5    0.62    1.74
   0 -27   5    0.50    2.00
   0  27  -5    0.34    2.24
   0 -27  -5    4.04    2.13
   0 -27   5   -0.11    1.50
   0  27   5    1.43    1.78
   0  27  -5    0.84    1.82
   0 -28   0    0.35    2.01
   0  28   0   -1.07    1.45
   0  28   0    0.82    1.69
   0 -28   0   -0.64    1.01
   0 -28   0   -1.31    1.30
   0  28   2   29.05    3.64
   0 -28  -2   28.47    2.13
   0  28  -2   27.26    2.79
   0 -28   2   28.90    3.47
   0 -28  -2   34.63    2.89
   0  28  -2   22.96    3.41
   0  28   2   29.03    2.84
   0 -28  -2   27.79    3.58
   0 -28   2   28.68    2.47
   0 -28   4    2.81    2.00
   0  28  -4    1.96    1.75
   0  28  -4    0.06    2.20
   0 -28   4   -0.74    1.45
   0  28   4    1.64    1.95
   0 -28  -4   -1.49    0.86
   0  28   4    0.94    1.68
   0 -28  -4    3.21    1.96
   0 -29  -1    0.00    0.94
   0  29   1    1.72    1.99
   0 -29   1    0.44    1.15
   0  29  -1    2.09    1.81
   0 -29  -1    1.15    1.97
   0  29   1    0.14    1.52
   0 -29   1   -0.04    1.32
   0 -29  -1    2.12    1.45
   0 -29   1    2.16    1.90
   0  29  -1    1.10    1.50
   0  29  -3    2.28    1.74
   0 -29   3    1.08    1.93
   0 -29  -3    2.79    1.98
   0 -29  -3   -0.48    0.84
   0 -29  -3    0.54    2.11
   0  29  -3   -1.87    2.14
   0  29   3   -0.62    1.57
   0  29   3    1.99    1.92
   0 -29   3    2.13    1.37
   0 -30   0    2.66    1.07
   0  30   0    2.68    1.57
   0 -30   0    2.52    1.58
   0  30   0    3.28    1.80
   0 -30   0    1.50    2.14
   0 -30  -2   23.61    2.72
   0 -30  -2   24.51    1.90
   0 -30   2   20.32    3.38
   0  30   2   24.61    3.50
   0  30  -2   22.02    3.54
   0 -30   2   21.15    2.33
   0  30  -2   20.56    2.68
   0  30   2   23.16    2.70
   0 -30  -2   21.46    3.36
   0 -30   4   24.18    2.61
   0 -30  -4   23.11    3.43
   0  30   4   26.44    2.97
   0  30   4   26.16    3.42
   0  30  -4   27.22    3.11
   0 -30   4   23.02    3.67
   0  30  -4   17.16    3.03
   0 -31  -1    2.21    1.05
   0  31   1   -0.25    1.62
   0  31  -1    0.25    1.57
   0  31   1    2.35    2.11
   0 -31  -1   -1.12    2.06
   0 -31   1    0.85    1.19
   0 -31   1   -1.46    1.98
   0 -31   1    1.04    1.38
   0  31  -1    0.41    1.77
   0 -31  -1    1.02    1.51
   0 -31   3    1.77    1.41
   0 -31  -3    0.24    1.93
   0 -31   3    1.87    2.03
   0  31  -3    1.46    2.18
   0  31  -3    1.60    1.69
   0  31   3   -0.04    1.81
   0  31   3    1.45    2.07
   0 -31  -3    0.38    0.96
   0 -31  -3    1.50    2.15
   0 -32   0   -0.48    1.37
   0  32   0    2.44    1.87
   0 -32   0    0.08    1.12
   0 -32   0   -0.98    2.06
   0  32   0   -0.03    1.58
   0  32   2   10.99    2.03
   0  32  -2    6.51    1.89
   0  32  -2    8.21    2.40
   0 -32   2    6.82    1.46
   0 -32  -2    9.85    1.25
   0 -32  -2    7.89    1.97
   0  32   2   11.95    2.34
   0 -32  -2    9.59    2.42
   0 -32   2    9.79    2.29
   0  32   4    8.19    2.21
   0 -32   4    4.71    2.26
   0 -32  -4    4.47    2.59
   0 -32  -4    4.23    2.29
   0  32   4    2.44    1.80
   0  32  -4    0.82    2.47
   0  32  -4    4.17    2.02
   0 -32   4    4.42    1.55
   0  33  -1    2.09    1.82
   0 -33  -1   -0.87    2.27
   0 -33   1    2.20    1.27
   0 -33  -1    1.30    1.60
   0  33  -1    1.87    1.98
   0 -33  -1    1.38    1.18
   0 -33   1    0.22    2.09
   0  33   1    2.56    2.16
   0 -33   1   -1.58    2.78
   0  33   1    0.50    1.75
   0  33  -3   -1.87    2.16
   0 -33   3   -0.86    2.03
   0 -33   3    0.17    1.38
   0 -33  -3   -0.17    2.21
   0 -33  -3    0.83    2.17
   0 -33  -3   -1.05    0.96
   0  33   3    1.50    2.11
   0  33   3   -0.16    1.85
   0  33  -3    0.42    1.78
   0  34   0    1.66    1.93
   0 -34   0   -1.34    1.46
   0 -34   0   -2.77    2.03
   0  34   0   -0.21    1.67
   0 -34  -2   26.37    3.69
   0  34  -2   25.80    3.38
   0  34   2   28.68    3.13
   0  34  -2   27.68    4.05
   0 -34   2   28.61    2.64
   0  34   2   32.03    3.87
   0 -34  -2   30.87    3.22
   0 -34  -2   33.42    2.36
   0 -34   2   29.90    3.93
   0 -35  -1    0.30    1.67
   0 -35  -1   -1.29    2.39
   0  35  -1   -1.80    1.82
   0  35   1    0.61    1.87
   0  35  -1    1.04    1.99
   0  35   1    2.79    2.11
   0 -35   1    0.41    1.27
   0 -35  -1    0.81    1.19
   0 -35   1    2.38    1.60
   0 -35   1   -1.94    2.12
   0 -35   3    1.20    1.44
   0  35   3    0.17    1.82
   0 -35  -3   -1.58    2.30
   0  35   3    0.77    2.12
   0 -35   3   -1.82    2.15
   0 -35  -3    1.62    2.17
   0  35  -3    1.62    1.89
   0  35  -3   -1.60    2.39
   0  36   0    5.21    2.13
   0 -36   0    4.12    2.40
   0  36   0    2.44    1.81
   0 -36   0    4.06    1.32
   0 -36   0    3.10    1.59
   0  36   2   24.13    3.11
   0  36  -2   22.84    3.79
   0 -36  -2   15.57    2.83
   0 -36   2   22.84    3.74
   0 -36  -2   22.73    3.16
   0 -36  -2   23.20    2.13
   0  36   2   26.40    3.72
   0  36  -2   24.48    3.15
   0 -36   2   22.89    2.43
   0  37   1    4.51    2.15
   0 -37  -1    0.81    1.78
   0  37  -1    1.05    1.96
   0 -37   1    1.85    1.37
   0 -37  -1    0.74    2.27
   0 -37   1    1.82    1.68
   0  37   1    3.88    1.95
   0 -37  -1   -0.46    1.27
   0 -37   1    3.55    2.34
   0  37  -1    2.43    2.10
   0  37  -3   -3.10    2.07
   0  37  -3   -0.42    2.65
   0 -37  -3    3.13    2.21
   0 -37   3   -1.64    2.21
   0  37   3    1.53    2.12
   0  38   0   -0.99    1.89
   0  38   0    4.25    2.20
   0 -38   0    1.01    1.35
   0 -38   0   -3.55    2.38
   0 -38   0    3.43    1.72
   0 -38  -2    8.44    2.25
   0  38   2    7.82    2.37
   0 -38   2    6.65    2.49
   0  38  -2   10.55    2.46
   0 -38   2    5.52    1.66
   0 -38  -2    8.00    1.38
   0  38   2    4.06    2.05
   0 -38  -2    7.45    2.69
   0  38  -2    7.68    2.16
   0  39  -1    6.23    2.21
   0  39   1   -0.11    1.96
   0 -39   1   -1.00    2.31
   0 -39   1    1.70    1.45
   0 -39  -1    2.47    1.36
   0  39   1    4.09    2.31
   0  39  -1    2.82    2.05
   0 -39  -1    0.46    2.51
   0 -39   1    4.42    1.77
   0 -39  -1    1.38    1.88
   0 -40   0    9.83    1.71
   0 -40   0   15.45    2.40
   0 -40   0   10.73    2.78
  -1   0  -2   -0.33    1.06
  -1   0   2    1.31    0.69
   1   0   2    0.61    0.67
   1   0   2   -0.39    0.69
   1   0   4   -0.51    0.82
  -1   0   4    0.91    0.82
   1   0   4   -0.57    0.82
  -1   0  -4    1.18    1.27
   1   0  -4    0.02    1.25
  -1   0  -6   -0.02    1.50
   1   0   6   -1.05    1.00
  -1   0  -6   -0.17    1.68
  -1   0   6    0.19    1.01
   1   0   6   -0.09    0.99
  -1   0   6   -0.65    1.04
   1   0  -6    0.49    1.44
  -1  -1   1   52.27    3.21
   1   1   1   48.46    3.33
   1  -1  -1   48.58    3.44
  -1  -1   1   53.55    3.21
   1   1   1   49.80    3.19
  -1   1  -1   54.72    3.32
  -1  -1   1   57.52    3.46
   1   1   1   53.55    3.19
   1   1  -1   53.74    3.42
  -1   1   1   51.55    3.44
  -1  -1  -1   51.75    3.34
   1  -1   1   53.75    3.20
   1  -1   1   49.40    3.17
  -1   1   1   50.08    3.17
  -1   1   1   51.05    3.23
  -1   1  -3    8.86    1.40
  -1  -1   3    7.81    1.51
   1  -1  -3    5.74    1.38
   1   1   3    7.05    0.94
  -1   1  -3    5.78    1.28
   1   1   3    6.76    0.88
  -1  -1   3    8.66    0.95
   1  -1   3    7.79    0.91
  -1   1   3    8.01    1.25
  -1   1   3    9.07    1.03
  -1  -1  -3    4.07    1.39
   1   1  -3    3.69    1.41
   1   1  -3    6.74    1.34
   1  -1   3    7.57    0.90
   1  -1  -5    0.59    1.34
   1   1   5    0.36    0.85
   1   1   5    0.74    0.95
  -1   1  -5    0.92    1.69
  -1  -1   5    1.09    0.90
  -1   1  -5    1.02    1.33
  -1  -1   5    1.39    0.94
   1  -1   5    2.84    0.93
   1  -1   5    0.23    0.84
  -1   1   5    0.97    0.90
   1   1  -5    1.21    1.36
  -1  -1  -5    1.06    1.36
  -1   1   5    1.65    0.99
  -1  -1  -5   -0.79    1.55
   1   2   2  141.91    9.44
   1   2   2  140.87    9.41
   1   2   2  137.48    9.60
  -1  -2   2  174.58    9.44
   1  -2  -2  176.69    9.69
  -1  -2  -2  133.42    9.60
  -1   2   2  173.35    9.42
   1  -2   2  135.93    9.41
  -1   2   2  181.03    9.67
  -1   2   2  178.44    9.47
   1  -2   2  144.76    9.45
  -1   2  -4    0.66    1.23
   1   2   4    1.96    0.80
   1   2   4   -0.23    0.86
   1  -2  -4    2.79    1.32
  -1   2  -4    1.73    1.42
  -1  -2   4   -0.71    0.87
   1  -2   4    0.65    0.83
  -1   2   4    3.18    0.95
   1   2  -4    0.34    1.24
  -1  -2  -4    1.11    1.32
   1  -2   4    1.20    0.77
  -1  -2   6    2.00    1.08
   1   2   6    1.97    1.00
  -1  -2   6    0.35    0.97
  -1   2  -6    6.49    1.99
   1   2   6    1.63    1.07
   1  -2  -6    1.91    1.48
   1  -2   6    2.77    1.05
   1  -2   6    1.08    0.89
  -1  -2  -6   -1.83    1.59
  -1   2   6    1.91    1.12
  -1   2   6    1.79    0.98
   1   2  -6    0.28    1.48
  -1  -2  -6    3.17    1.53
   1   3   1   31.46    2.39
  -1  -3   1   34.45    2.13
  -1  -3   1   34.52    2.45
   1  -3  -1   30.73    2.51
  -1   3  -1   27.24    2.32
  -1  -3   1   33.55    2.10
   1   3   1   34.00    2.09
  -1   3   1   32.94    2.00
   1   3  -1   33.90    2.45
  -1   3   1   31.84    2.49
   1  -3   1   33.60    2.30
   1  -3   1   34.40    2.11
  -1   3   1   30.66    2.13
  -1  -3  -1   28.36    2.37
  -1   3  -3   -0.21    1.13
   1   3   3    0.82    0.82
  -1  -3   3    0.96    0.77
   1   3   3    0.79    1.20
  -1  -3   3    0.16    0.79
   1   3   3    0.43    0.71
   1  -3   3    0.38    0.66
  -1   3   3    1.56    0.91
   1   3  -3    0.95    1.14
   1  -3   3    0.68    0.78
  -1   3   3    0.50    1.32
  -1   3   3    0.52    0.68
  -1  -3   5    2.29    0.87
   1   3   5    1.93    0.96
  -1   3  -5    4.32    1.90
   1   3   5    1.20    1.38
  -1   3  -5    1.35    1.32
  -1  -3   5    3.19    1.01
   1  -3  -5    2.08    1.37
  -1  -3  -5   -2.54    1.69
   1  -3   5    2.25    1.02
  -1   3   5    2.37    0.86
   1   3  -5   -1.53    1.75
   1  -3   5    1.00    0.79
  -1  -3  -5    4.18    1.45
   1   3  -5    0.48    1.32
   1  -4   0   27.57    1.76
   1   4   2   63.63    4.52
   1   4   2   58.61    4.20
   1   4   2   60.65    4.12
   1  -4  -2   80.21    4.65
   1  -4   2   61.77    4.15
   1  -4   2   65.67    4.45
   1  -4   2   60.14    4.19
  -1   4   2   72.82    4.11
  -1   4   2   80.71    4.65
  -1   4  -4    4.16    1.44
  -1  -4   4    2.12    0.93
  -1   4  -4    1.17    1.23
   1   4   4    2.81    0.97
   1   4   4    1.46    1.52
   1  -4   4    1.72    0.74
   1  -4   4    1.12    0.92
   1   4  -4    1.99    1.26
  -1   4   4    2.88    0.79
  -1   4   4    1.53    1.00
   1   4  -4   -2.40    1.37
  -1   4  -6    7.42    2.21
   1   4   6    0.63    0.92
  -1  -4   6   -0.39    0.91
  -1  -4   6    1.49    1.09
   1  -4  -6    1.29    1.53
   1   4   6    0.54    1.11
   1  -4   6    1.24    0.89
   1   4  -6   -6.54    4.23
  -1  -4  -6    0.72    1.54
   1  -4   6    1.10    1.11
  -1   4   6    0.24    0.94
   1   4  -6   -0.97    1.40
  -1   4   6   -0.97    1.15
   1  -5  -1   39.68    3.00
   1   5   1   40.43    2.61
  -1  -5   1   40.45    2.60
  -1  -5   1   43.91    3.00
  -1   5  -1   36.62    2.55
  -1   5  -1   40.89    2.82
   1   5   1   38.13    2.94
  -1   5   1   38.58    2.64
  -1  -5  -1   40.73    2.98
   1   5  -1   37.62    2.68
   1  -5   1   43.89    2.87
  -1   5   1   37.18    3.06
   1   5  -1   48.46    2.99
   1  -5   1   41.43    2.58
  -1  -5  -1   34.30    2.49
   1   5   3   30.64    1.96
  -1  -5   3   26.82    1.98
   1   5   3   29.10    2.67
  -1  -5   3   30.62    2.82
  -1  -5   3   30.17    2.13
   1  -5  -3   24.89    2.84
   1   5   3   25.29    2.09
  -1   5  -3   23.21    2.54
   1  -5   3   26.95    2.12
   1  -5   3   29.04    2.70
  -1   5   3   27.06    2.81
   1  -5   3   26.94    1.98
  -1  -5  -3   23.95    2.30
   1   5  -3   27.65    2.55
  -1   5   3   30.40    1.93
  -1   5   3   28.61    2.20
   1   5   5    1.93    1.01
  -1   5  -5    5.65    1.79
  -1   5  -5    1.09    1.33
  -1  -5   5    1.43    0.81
   1   5   5    1.27    0.83
  -1  -5   5    0.39    1.03
  -1   5   5    0.59    1.06
   1   5  -5   -0.21    1.65
   1  -5   5    0.18    0.79
  -1   5   5    2.14    0.85
   1  -5   5   -0.75    0.95
   1   5  -5    0.13    1.29
  -1   6   0   26.16    2.23
   1   6   0   27.05    1.89
  -1   6   0   28.46    1.92
  -1  -6   0   28.27    1.82
   1  -6   0   27.42    1.78
   1  -6   0   28.80    2.26
   1   6   0   26.98    2.27
  -1  -6   0   26.98    1.81
  -1  -6   0   29.45    2.25
  -1  -6   2  801.74   45.02
  -1  -6   2  769.58   44.91
   1   6   2  690.29   45.00
   1  -6  -2  805.58   45.03
  -1  -6   2  796.17   44.93
  -1   6  -2  670.37   44.98
   1   6   2  708.87   44.91
  -1   6   2  780.36   45.04
   1  -6   2  694.88   44.97
  -1   6   2  788.43   44.92
   1  -6   2  717.72   44.91
   1   6  -2  775.01   45.02
   1   6   4   13.41    1.37
  -1   6  -4   12.71    2.25
   1   6   4   13.80    2.40
  -1  -6   4   17.25    1.50
   1   6   4   13.59    1.94
   1  -6  -4   12.71    2.52
  -1  -6   4   18.73    1.69
   1  -6   4   14.11    1.69
  -1   6   4   13.51    1.40
   1   6  -4   18.86    2.30
  -1   6   4   15.48    2.46
   1  -6   4   15.58    1.45
  -1   6   4   15.93    1.80
   1  -6  -6    0.51    1.46
   1   6   6    0.83    0.90
  -1  -6   6    0.89    1.11
   1   6   6   -0.08    1.11
   1  -6  -6   -3.18    1.60
  -1  -6   6    0.17    1.00
  -1   6  -6    4.28    2.22
  -1  -6  -6    1.73    1.58
   1   6  -6   -3.51    1.43
   1  -6   6    0.88    0.95
   1   6  -6    1.48    2.63
   1  -6   6    0.17    1.13
  -1   6   6   -0.10    0.91
  -1   6   6    0.98    1.18
  -1  -7   1   25.92    1.85
   1  -7  -1   21.40    2.48
  -1  -7   1   30.98    2.46
   1   7   1   21.99    1.94
   1   7   1   20.73    2.45
  -1  -7  -1   24.17    1.63
   1  -7   1   25.98    1.80
   1   7  -1   26.63    1.90
  -1   7   1   22.39    1.91
  -1  -7  -1   19.95    2.52
  -1   7   1   20.91    2.51
  -1  -7   3    1.24    0.77
   1   7   3    2.19    1.31
  -1  -7   3    2.41    1.30
  -1   7  -3   -1.58    1.16
   1   7   3    2.06    0.89
   1  -7  -3    2.56    1.39
   1   7  -3    1.23    1.20
  -1   7   3    2.73    1.02
   1  -7   3    1.29    0.74
   1  -7   3    1.10    0.88
  -1   7   3    3.78    1.41
  -1   7   3    3.35    0.77
  -1  -7  -3    0.39    1.33
   1  -7   3    1.64    1.20
   1  -7  -5    1.17    1.56
  -1  -7   5    1.23    0.90
  -1  -7   5    2.62    1.14
  -1   7  -5    0.37    1.33
   1   7   5    1.61    1.85
  -1   7  -5    4.43    1.66
   1  -7   5    1.08    0.86
  -1   7   5    1.28    0.79
  -1   7   5    2.22    1.12
   1   7  -5    4.81    1.62
   1   7  -5   -0.57    1.35
   1  -7   5    1.83    1.02
   1   8   0    9.62    1.28
  -1  -8   0    7.37    1.14
   1   8   0   11.62    1.85
  -1  -8   0    8.84    1.04
   1  -8   0    9.63    0.93
  -1  -8   0   15.05    2.11
  -1   8   0    8.30    1.00
  -1   8   0    4.93    1.32
  -1  -8   2  186.37   11.01
  -1  -8   2  194.62   11.18
   1   8   2  172.45   11.00
   1  -8  -2  199.60   11.23
  -1   8  -2  170.93   11.13
  -1   8  -2  170.45   10.98
   1   8   2  173.09   11.20
   1  -8   2  190.26   11.15
  -1  -8  -2  163.14   10.92
  -1   8   2  197.56   11.02
   1  -8   2  172.79   10.99
  -1  -8  -2  179.59   11.19
   1   8  -2  178.37   11.02
   1   8  -2  186.95   11.19
  -1   8   2  186.97   11.21
  -1   8  -4   40.28    3.80
  -1  -8   4   58.30    3.35
   1   8   4   47.92    3.41
   1   8   4   47.75    3.90
   1  -8  -4   51.94    3.95
  -1  -8   4   56.29    3.58
  -1   8   4   49.10    3.48
   1  -8   4   49.62    3.43
  -1   8   4   48.67    3.97
   1  -8   4   49.34    3.32
  -1  -8  -4   45.76    3.85
  -1   8   4   50.72    3.22
   1   8  -4   59.08    3.89
  -1   8  -6    8.28    1.83
  -1  -8   6    7.91    1.26
  -1  -8   6    9.73    1.42
   1   8   6    8.38    1.41
   1  -8  -6   10.80    1.91
  -1  -8  -6    7.39    1.81
   1  -8   6   10.48    1.47
  -1   8   6    8.10    1.43
   1  -8   6    7.51    1.20
   1   8  -6   15.19    2.36
  -1   8   6    7.95    1.08
   1   8  -6    4.81    1.76
   1  -9  -1   41.31    3.53
   1   9   1   37.59    3.45
  -1  -9   1   43.98    2.94
   1   9   1   40.29    3.03
   1  -9  -1   45.41    2.71
  -1  -9   1   48.61    3.46
  -1   9  -1   47.36    2.91
  -1  -9  -1   44.53    2.77
   1  -9   1   45.46    2.93
   1   9  -1   48.12    3.43
   1   9  -1   46.72    3.01
  -1   9   1   42.15    3.06
  -1  -9  -1   41.13    3.54
  -1   9   1   40.69    3.53
   1   9   3   55.51    3.62
  -1   9  -3   56.15    4.01
  -1  -9   3   53.68    3.64
  -1  -9   3   50.84    4.00
   1  -9  -3   55.88    4.05
   1   9   3   50.60    4.05
   1  -9   3   53.62    3.61
  -1   9   3   57.95    4.12
  -1  -9  -3   49.66    4.01
   1   9  -3   53.34    4.06
   1  -9   3   53.90    3.94
  -1  -9  -3   57.34    3.45
  -1   9   3   57.11    3.66
  -1   9  -5   -2.23    1.43
   1   9   5   -0.19    1.43
  -1  -9   5   -0.13    1.08
   1  -9  -5    0.61    1.50
   1   9   5    0.64    1.07
   1  -9   5   -0.20    0.93
   1  -9   5    0.11    1.10
  -1  -9  -5   -0.14    1.49
   1   9  -5   -1.25    1.34
  -1   9   5    0.29    1.14
  -1  10   0   -0.80    1.29
   1 -10   0    2.00    0.64
  -1  10   0    1.19    0.93
  -1 -10   2   25.76    2.17
  -1  10  -2   24.63    2.09
   1 -10  -2   24.94    2.67
   1  10   2   24.22    2.73
   1  10   2   22.24    2.14
  -1 -10   2   27.65    2.69
  -1  10  -2   33.27    2.55
   1 -10  -2   26.42    1.74
  -1  10   2   27.99    2.96
   1  10  -2   26.08    2.19
   1 -10   2   23.68    2.03
  -1  10   2   27.13    2.18
  -1 -10  -2   24.77    2.73
   1 -10   2   30.01    2.68
  -1 -10   4  182.83   10.92
  -1  10  -4  164.02   11.13
   1  10   4  167.70   11.14
   1  10   4  171.92   10.92
  -1 -10   4  181.31   11.14
  -1 -10  -4  166.91   10.83
  -1  10   4  188.42   11.19
   1 -10   4  195.37   11.12
   1  10  -4  194.74   11.20
  -1 -10  -4  169.16   11.14
  -1  10   4  187.37   10.93
   1 -10   4  177.42   10.92
  -1  10  -6    2.99    1.77
  -1  10  -6    9.73    2.17
   1 -10  -6    5.02    1.78
  -1 -10   6    2.94    1.17
   1  10   6    4.02    1.30
  -1 -10   6    5.12    1.36
  -1  10   6    4.55    1.33
  -1 -10  -6    5.56    1.19
   1 -10   6    5.08    1.27
   1  10  -6    0.52    1.74
  -1 -10  -6    6.65    1.77
   1  10  -6    9.67    2.16
   1 -11  -1   40.77    2.46
  -1  11  -1   39.13    2.75
   1 -11  -1   39.30    3.41
   1  11   1   32.80    3.30
   1  11   1   37.36    2.83
  -1  11  -1   41.43    3.21
  -1 -11   1   36.55    2.72
  -1 -11   1   41.30    3.31
  -1 -11  -1   39.46    2.53
  -1 -11  -1   37.85    3.46
   1 -11   1   37.40    2.71
   1 -11   1   45.67    3.26
  -1  11   1   39.54    3.32
   1  11  -1   38.88    2.81
  -1  11   1   41.30    2.87
   1  11  -1   38.80    3.28
   1  11   3   66.59    5.02
  -1 -11   3   75.53    4.68
   1  11   3   72.89    4.68
  -1  11  -3   67.81    4.67
  -1 -11   3   72.46    5.03
   1 -11  -3   77.86    4.49
  -1  11  -3   70.41    4.97
   1 -11  -3   76.67    5.10
   1  11  -3   81.63    5.07
  -1 -11  -3   67.27    4.52
   1  11  -3   66.84    4.72
  -1  11   3   76.33    4.73
  -1 -11  -3   71.33    5.03
   1 -11   3   80.19    4.98
   1 -11   3   70.04    4.67
  -1  11   3   71.68    5.12
   1  11   5    2.86    2.43
   1 -11  -5    2.83    1.64
   1  11   5    3.48    1.15
  -1 -11   5    3.45    1.13
   1  11  -5   -0.04    1.52
  -1 -11  -5    4.88    0.98
  -1  11   5    3.46    1.18
   1 -11   5    1.19    1.13
  -1 -11  -5    3.51    1.56
  -1  11   5    2.10    1.60
   1  12   0    2.35    1.07
  -1 -12   0    3.21    0.81
   1  12   0    2.72    1.48
  -1  12  -2   94.73    5.41
   1  12   2   82.56    5.46
  -1 -12   2   86.79    5.44
  -1 -12   2   89.03    5.78
   1 -12  -2   89.50    5.82
  -1  12  -2   99.73    5.72
   1 -12  -2   72.75    5.23
   1  12   2   79.65    5.80
   1  12  -2   94.93    5.45
  -1  12   2   86.38    5.46
   1  12  -2   89.47    5.75
   1 -12   2   82.66    5.42
   1 -12   2   87.63    5.73
  -1  12   2   85.95    5.83
  -1 -12  -2   80.27    5.78
  -1 -12  -2   81.20    5.27
  -1  12  -4  113.20    7.24
   1 -12  -4  112.52    7.57
  -1  12  -4  111.96    7.53
   1 -12  -4  120.64    7.10
  -1 -12   4  118.95    7.26
   1  12   4  108.18    7.24
   1  12   4  117.49    7.54
  -1 -12   4  123.54    7.51
  -1  12   4  113.62    7.59
   1  12  -4  112.36    7.56
  -1 -12  -4  120.68    7.13
  -1  12   4  119.57    7.32
   1  12  -4  113.40    7.31
   1 -12   4  116.73    7.25
   1 -12   4  121.92    7.49
   1 -12  -6    5.93    1.27
   1 -12  -6    5.06    1.81
  -1  12  -6    6.41    2.07
   1  12   6    5.03    1.33
  -1  12  -6   -1.31    1.82
   1  12   6    3.59    1.75
  -1 -12   6    3.03    1.35
  -1  12  -6    3.04    1.44
  -1  12   6    2.52    1.76
   1  12  -6    6.78    1.96
   1 -12   6    2.97    1.26
  -1 -12  -6    6.18    1.18
  -1  12   6    3.98    1.42
   1  12  -6    0.35    1.79
  -1 -12  -6    4.79    1.75
  -1  13  -1   23.40    2.12
  -1 -13   1   23.50    1.99
  -1 -13   1   25.98    2.72
  -1 -13   1   22.99    1.94
  -1  13  -1   25.57    2.72
   1 -13  -1   26.28    1.66
   1  13   1   16.23    2.77
   1 -13  -1   25.93    2.94
   1 -13  -1   22.42    2.18
   1  13   1   20.04    2.15
   1 -13   1   24.13    1.98
   1  13  -1   26.49    2.86
   1  13  -1   24.49    2.08
  -1 -13  -1   23.00    2.88
  -1  13   1   27.70    2.27
  -1 -13  -1   22.51    1.74
   1 -13   1   23.63    2.06
   1 -13   1   29.27    2.69
  -1  13   1   27.39    2.86
   1 -13  -3   17.34    2.72
   1  13   3   19.63    2.01
  -1  13  -3   18.49    1.92
   1 -13  -3   20.09    1.43
  -1 -13   3   19.91    2.60
   1  13   3   18.93    2.62
  -1 -13   3   18.13    1.93
   1 -13   3   22.23    2.51
  -1  13   3   18.63    2.03
  -1  13   3   17.23    2.64
  -1 -13  -3   20.79    2.71
   1  13  -3   15.25    2.27
   1 -13   3   18.38    1.95
   1 -13  -5   -0.04    1.57
  -1 -13   5    0.62    1.14
  -1  13  -5   -2.23    1.51
   1  13   5    0.89    1.45
   1  13   5    1.26    1.10
  -1 -13   5    2.36    1.55
  -1  13   5    1.08    1.23
  -1  13   5    2.44    1.59
  -1 -13  -5    0.88    1.59
   1  13  -5   -1.95    1.56
   1 -13   5   -0.18    1.21
  -1 -13  -5    0.73    0.97
   1 -13   5    0.10    1.45
  -1  14   0   -0.38    1.15
  -1  14   0    0.47    1.46
   1 -14   0    0.60    0.73
   1 -14   0    2.77    1.59
  -1 -14   0    2.37    1.62
   1  14   0   -0.62    0.97
  -1 -14   0    0.01    0.96
   1  14   0   -0.15    1.38
  -1 -14   0    0.06    0.81
   1 -14   0    2.51    1.05
  -1 -14   2    7.11    1.62
   1  14   2    5.88    1.23
   1  14   2    4.31    1.63
   1 -14  -2    6.69    0.70
  -1 -14   2    6.57    1.20
  -1  14  -2   10.66    1.51
   1 -14  -2    6.60    1.67
  -1  14   2    7.22    1.63
   1 -14   2    6.21    1.07
  -1 -14  -2    6.65    0.84
   1 -14   2    7.58    1.56
  -1  14   2    6.81    1.23
  -1 -14  -2    3.57    1.58
   1  14  -2    8.08    1.64
   1  14  -2    7.99    1.22
  -1  14  -4   91.28    6.33
   1 -14  -4  101.60    5.79
  -1  14  -4   94.50    5.98
   1  14   4   92.77    6.33
   1 -14  -4   91.45    6.32
  -1 -14   4   96.20    6.00
  -1  14   4   90.78    6.36
  -1 -14  -4   93.34    6.36
   1  14  -4  102.65    6.39
  -1 -14  -4   80.23    5.79
   1 -14   4   95.54    5.98
   1  14  -4   96.12    6.04
   1 -14   4   98.18    6.28
  -1  14   4   95.49    6.02
   1 -14  -6    4.09    1.80
   1  14   6    3.32    1.30
  -1 -14   6    2.65    1.39
   1 -14  -6    3.95    1.09
  -1  14  -6   -1.43    1.77
   1  14   6    2.73    1.69
  -1  14  -6    1.13    1.39
  -1  14   6    3.67    1.74
  -1 -14  -6    4.99    1.83
   1  14  -6   -0.23    1.76
   1 -14   6    1.70    1.34
  -1  14   6    2.02    1.33
  -1 -14  -6    0.59    1.08
  -1 -15   1    6.81    1.57
   1 -15  -1    6.58    0.74
   1 -15  -1    7.47    1.81
  -1 -15   1    7.40    1.01
   1  15   1    5.17    1.15
  -1  15  -1    6.41    1.07
   1  15   1    5.07    1.61
  -1  15  -1    5.24    1.48
   1 -15  -1    4.00    1.22
  -1 -15   1    7.12    1.04
  -1  15   1    8.33    1.31
   1 -15   1    5.36    1.02
   1 -15   1    5.22    1.53
   1  15  -1    6.97    1.54
   1  15  -1    7.14    1.14
  -1 -15  -1    5.15    1.65
  -1 -15  -1    5.91    0.83
   1 -15   1    6.59    1.12
  -1  15   1    5.36    1.69
  -1 -15   3   16.29    2.50
  -1  15  -3   16.47    1.78
   1 -15  -3    8.19    0.92
   1  15   3   10.13    1.37
   1 -15  -3   13.80    2.62
  -1 -15   3   16.34    1.82
   1  15   3   12.52    1.89
  -1 -15  -3   11.60    1.89
   1  15  -3   15.64    1.87
   1 -15   3   10.78    1.37
  -1 -15  -3    9.38    1.13
   1 -15   3   12.70    2.42
  -1  15   3   10.88    1.42
  -1  15   3   10.69    1.82
  -1  15  -5    0.07    1.67
   1 -15  -5    6.23    0.97
   1  15   5    4.49    1.33
   1 -15  -5    5.05    1.69
  -1 -15   5    3.58    1.59
  -1 -15   5    2.28    1.25
   1  15   5    1.55    1.57
  -1  15  -5    0.58    1.35
   1 -15   5    3.73    1.27
   1  15  -5    5.25    1.76
  -1  15   5    4.60    1.34
   1 -15   5    3.16    1.50
  -1 -15  -5    0.18    0.96
  -1 -15  -5    4.36    1.76
  -1  15   5    4.66    1.61
   1  15  -5    3.82    1.41
   1 -16   0    4.13    1.11
   1 -16   0    5.38    1.63
  -1  16   0    2.80    1.46
  -1  16   0    1.53    1.08
  -1 -16   0    4.01    0.88
   1  16   0    3.59    1.23
   1 -16   0    2.93    0.83
  -1 -16   0    6.57    1.68
   1  16   0    2.40    1.56
  -1 -16   0    3.73    1.03
   1 -16  -2    7.02    0.86
  -1  16  -2    7.14    1.15
   1  16   2    5.66    1.73
  -1 -16   2    6.14    1.60
  -1 -16   2    5.94    1.14
   1 -16  -2    6.80    1.64
   1  16   2    7.14    1.30
   1  16  -2    6.03    1.68
  -1  16   2    6.25    1.66
  -1 -16  -2    6.55    1.83
  -1  16   2    7.80    1.25
   1  16  -2    4.26    1.17
   1 -16   2    4.41    1.06
  -1 -16  -2    5.96    0.83
   1 -16   2    5.78    1.58
  -1 -16   4   55.64    3.82
  -1 -16   4   55.69    4.24
  -1  16  -4   59.08    4.29
   1  16   4   55.02    3.83
   1  16   4   52.11    4.23
   1 -16  -4   44.14    3.46
  -1  16  -4   60.18    3.84
   1 -16  -4   58.97    4.36
  -1  16   4   58.78    3.87
   1  16  -4   62.19    3.93
   1 -16   4   50.46    3.78
  -1 -16  -4   54.08    4.29
   1  16  -4   64.78    4.40
   1 -16   4   54.01    4.19
  -1  16   4   45.91    4.85
   1 -16  -6   88.96    6.07
  -1  16  -6   80.66    6.10
  -1  16  -6   83.46    5.58
   1  16   6   83.58    6.00
  -1 -16   6   88.04    5.54
   1  16   6   84.17    5.54
   1 -16  -6   75.95    5.29
  -1  16   6   81.50    6.05
   1 -16   6   79.31    5.53
   1  16  -6   87.02    6.10
  -1  16   6   85.24    5.56
  -1 -16  -6   82.14    6.03
   1  16  -6   87.02    5.63
  -1  17  -1   15.80    1.75
   1 -17  -1   14.57    1.25
  -1 -17   1   14.04    1.66
   1 -17  -1   15.62    2.66
   1  17   1   12.96    1.53
  -1  17  -1   14.63    2.51
   1 -17  -1   12.51    1.95
   1  17   1    9.78    1.88
  -1 -17   1   13.08    1.60
  -1 -17   1   15.49    2.55
   1 -17   1   13.34    1.59
  -1 -17  -1   11.94    1.36
  -1  17   1   13.87    2.56
   1 -17   1   14.94    1.75
  -1 -17  -1   14.70    2.79
   1 -17   1   17.81    2.56
   1  17  -1   14.58    1.87
   1  17  -1   17.73    2.73
  -1  17   1   14.02    1.85
   1 -17  -3   15.14    2.07
  -1 -17   3   11.84    1.86
  -1  17  -3   19.90    1.87
   1  17   3   11.63    1.93
  -1 -17   3   13.29    1.80
   1  17   3   13.04    1.52
   1 -17  -3   13.03    1.21
   1 -17   3   14.27    1.86
  -1  17   3   13.62    2.05
  -1 -17  -3   10.84    1.30
   1 -17   3   15.94    2.60
  -1 -17  -3   11.38    1.98
   1  17  -3   16.33    1.98
  -1  17   3   14.89    2.07
   1  17  -3   20.37    2.73
   1 -17  -5    5.12    1.86
   1  17   5    1.04    1.22
   1  17   5    1.68    1.55
  -1 -17   5    2.42    1.34
  -1  17  -5    4.45    2.42
   1 -17  -5    3.80    0.87
  -1  17  -5    3.03    1.37
  -1 -17  -5    4.86    1.83
   1 -17   5    1.84    1.59
  -1  17   5    2.89    1.45
   1  17  -5    4.95    1.90
   1  17  -5    1.77    1.74
   1 -17   5    1.76    1.36
  -1  17   5    2.17    1.62
  -1 -18   0    5.30    1.12
   1 -18   0    6.09    1.18
  -1 -18   0    4.36    0.95
   1  18   0    3.80    1.49
   1 -18   0    7.03    1.74
  -1 -18   0    3.08    1.69
  -1  18   0    4.91    1.62
   1 -18   0    5.63    0.87
  -1  18   0    3.82    1.27
   1  18   0    3.95    1.22
   1 -18  -2   27.82    3.30
  -1 -18   2   31.17    2.47
  -1  18  -2   37.01    3.18
   1  18   2   26.62    3.19
   1  18   2   27.08    2.62
   1 -18  -2   28.69    2.01
  -1  18  -2   27.66    3.56
  -1 -18   2   32.54    3.18
  -1 -18  -2   30.98    2.11
  -1  18   2   29.26    2.58
  -1  18   2   28.55    3.24
   1 -18   2   33.91    3.09
  -1 -18  -2   27.22    3.30
   1  18  -2   30.92    2.55
   1 -18   2   32.02    2.42
   1  18  -2   29.87    3.17
   1  18   4   -0.51    1.19
  -1 -18   4    1.14    1.57
  -1  18  -4    3.08    1.23
   1  18   4    0.62    1.51
  -1 -18   4    2.11    1.18
  -1  18  -4    2.17    1.68
  -1 -18  -4    0.39    0.74
  -1  18   4    1.58    1.53
   1 -18   4    0.99    1.25
  -1 -18  -4    1.29    1.64
   1  18  -4    5.58    1.73
  -1  18   4    1.50    1.28
   1 -18   4   -0.33    1.55
   1  18  -4    1.85    1.35
   1  18   6    2.91    1.40
   1 -18  -6    2.27    1.96
  -1  18  -6    0.74    1.94
  -1 -18   6    3.53    1.81
   1 -18  -6    0.03    0.99
  -1 -18   6    2.00    1.46
   1  18   6    2.34    1.73
  -1  18  -6    3.11    1.55
   1  18  -6    3.35    1.64
  -1 -18  -6    3.87    1.95
  -1  18   6    2.17    1.46
   1 -18   6    2.64    1.75
  -1  18   6    3.34    1.82
   1  18  -6   -0.53    1.94
  -1 -18  -6   -1.53    0.98
   1 -18   6    0.71    1.28
  -1 -19   1   23.05    1.97
   1 -19  -1   22.06    1.60
   1 -19  -1   25.53    3.11
  -1 -19   1   22.84    2.87
   1  19   1   14.35    2.76
  -1  19  -1   18.12    2.31
  -1 -19   1   21.02    1.91
   1 -19  -1   20.22    2.20
   1  19   1   18.87    2.18
  -1  19  -1   17.52    2.77
  -1 -19  -1   18.62    1.69
   1 -19   1   20.89    1.88
  -1 -19  -1   21.52    2.98
   1 -19   1   24.32    2.91
   1 -19   1   20.48    2.08
  -1  19   1   20.71    2.88
   1  19  -1   19.42    2.89
  -1  19   1   22.39    2.21
   1  19  -1   21.60    2.11
  -1 -19  -1   19.77    2.14
  -1  19  -3    3.07    1.17
   1  19   3    0.54    1.23
   1  19   3    2.09    1.69
  -1  19  -3    4.28    1.65
  -1 -19   3    2.72    1.17
   1 -19  -3    2.15    1.65
   1 -19  -3    0.79    0.66
  -1 -19   3    2.48    1.68
  -1 -19  -3    1.36    1.65
   1 -19   3    2.32    1.13
  -1  19   3    1.11    1.23
  -1  19   3    1.06    1.69
  -1 -19  -3    0.51    0.76
   1  19  -3    2.45    1.27
   1  19  -3    2.63    1.67
   1 -19   3    1.33    1.58
  -1  19  -5    1.09    1.42
   1 -19  -5    1.48    1.82
  -1  19  -5    3.12    1.81
  -1 -19   5   -0.19    1.57
   1 -19  -5   -1.87    0.76
   1  19   5    1.36    1.35
  -1 -19   5    0.66    1.35
   1  19   5    1.33    1.61
   1 -19   5    2.55    1.61
   1  19  -5    2.59    1.50
   1  19  -5    2.77    2.12
  -1  19   5   -1.90    1.57
  -1  19   5    3.31    1.37
  -1 -19  -5   -1.14    0.82
   1 -19   5    1.67    1.35
  -1 -19  -5    0.03    1.78
   1 -20   0    0.27    0.85
   1 -20   0   -0.16    1.14
  -1 -20   0    1.69    1.73
  -1  20   0    0.68    1.29
  -1 -20   0    1.00    1.06
   1  20   0   -0.85    1.07
  -1  20   0    0.27    1.57
   1  20   0    0.45    1.46
   1 -20   0    1.64    1.77
  -1 -20   0   -0.31    0.89
   1 -20  -2   14.81    1.29
  -1  20  -2   20.33    2.09
  -1 -20   2   13.60    2.72
   1  20   2   13.38    1.74
  -1  20  -2   22.07    2.93
  -1 -20   2   14.75    1.87
   1 -20  -2   16.89    2.32
   1  20   2   14.32    2.92
   1  20  -2   15.53    2.93
  -1 -20  -2   13.77    2.86
  -1 -20  -2   15.78    1.44
  -1  20   2   14.50    1.74
   1 -20   2   18.14    1.85
   1  20  -2   18.65    2.02
   1 -20   2   23.77    2.82
  -1  20   2   13.26    2.16
   1 -20  -4    2.16    0.76
   1  20   4    4.10    1.33
  -1 -20   4    5.47    1.37
  -1 -20   4    2.76    1.67
   1  20   4    2.04    1.58
   1 -20  -4    3.31    1.83
  -1  20  -4    5.75    1.80
  -1  20  -4    5.46    1.32
   1 -20   4    2.23    1.66
   1  20  -4    4.30    1.47
   1 -20   4    2.06    1.21
  -1 -20  -4    3.42    0.87
  -1 -20  -4    3.85    1.79
  -1  20   4    3.83    1.68
  -1  20   4    6.09    1.43
  -1  20  -6    5.84    2.16
  -1 -20   6    7.29    1.96
   1 -20  -6    3.01    1.10
   1  20   6    8.34    1.85
   1  20   6    7.73    1.56
  -1 -20   6    7.60    1.63
  -1  20  -6    7.75    1.74
   1 -20  -6    9.33    2.17
   1  20  -6    8.86    1.83
  -1 -20  -6   10.57    2.09
   1 -20   6    8.08    1.90
   1 -20   6    8.19    1.71
  -1  20   6    4.57    1.84
  -1  20   6    6.42    1.56
  -1 -20  -6    5.75    1.11
   1  20  -6    7.55    2.22
  -1 -21   1   11.03    1.72
  -1 -21   1   11.19    1.91
  -1 -21   1   11.78    1.62
   1 -21  -1   12.27    3.75
  -1  21  -1    9.61    1.93
   1 -21  -1   16.47    1.89
  -1  21  -1   11.27    1.52
   1  21   1    9.61    1.96
   1 -21  -1   13.04    1.25
   1  21   1   11.33    1.58
   1 -21   1   11.29    1.61
  -1  21   1   12.03    1.52
  -1 -21  -1   11.94    2.97
  -1 -21  -1   10.01    1.52
   1  21  -1   10.17    1.89
   1 -21   1   14.40    2.73
   1 -21   1   11.95    1.49
  -1  21   1   11.33    1.98
  -1 -21  -1   13.98    1.39
   1  21  -1   13.21    1.91
   1  21   3    2.86    1.27
   1 -21  -3    2.00    0.67
  -1 -21   3    2.46    1.71
  -1  21  -3    2.37    1.25
   1  21   3    1.42    1.78
   1 -21  -3    0.38    1.66
  -1 -21   3    2.84    1.20
  -1  21  -3    2.92    1.75
  -1 -21  -3    1.50    0.83
   1  21  -3    3.72    1.39
  -1  21   3    2.72    1.42
   1 -21   3    2.24    1.19
  -1  21   3    2.74    1.76
  -1 -21  -3    3.80    1.73
   1 -21   3    1.06    1.69
   1  21  -3    2.78    1.82
   1 -21  -5    1.16    1.87
   1  21   5    0.55    1.38
  -1  21  -5    1.78    1.98
  -1 -21   5   -0.73    1.41
  -1  21  -5    0.72    1.42
   1  21   5    1.21    1.61
   1 -21  -5    0.65    0.84
  -1 -21   5    1.30    1.74
   1 -21   5   -1.01    1.34
  -1 -21  -5    1.15    0.89
   1  21  -5    2.47    1.91
  -1 -21  -5    1.90    1.86
   1  21  -5    0.28    1.56
  -1  21   5    0.66    1.65
  -1  21   5   -0.41    1.43
   1 -21   5    0.84    1.72
  -1  22   0   15.21    2.67
   1 -22   0   16.91    1.63
   1 -22   0   24.38    3.43
   1  22   0   12.59    2.06
  -1 -22   0   14.84    1.58
   1  22   0   14.96    1.73
  -1 -22   0   18.36    1.87
   1 -22   0   15.63    1.96
  -1  22   0   13.34    1.68
  -1 -22   2    3.12    1.69
   1  22   2   -0.08    1.34
   1 -22  -2    1.24    1.80
  -1  22  -2    6.50    1.78
   1  22   2    2.12    1.77
   1 -22  -2    2.74    0.68
  -1  22  -2    3.69    1.26
   1 -22  -2    2.10    1.62
  -1 -22  -2    1.33    1.91
  -1 -22  -2    0.77    0.83
  -1  22   2    0.36    1.38
   1  22  -2    4.07    1.77
  -1  22   2    1.64    1.84
   1  22  -2    5.06    1.39
   1 -22   2    3.99    1.14
   1 -22  -4    0.06    0.75
  -1  22  -4    2.50    1.41
  -1 -22   4    0.79    1.29
  -1  22  -4    1.61    2.55
   1  22   4    2.60    1.39
   1 -22  -4    1.87    1.81
   1  22   4    2.05    1.71
   1  22  -4    3.25    1.45
   1 -22   4    1.86    1.75
  -1 -22  -4    0.77    0.87
   1  22  -4    0.61    1.85
   1 -22   4    0.26    1.25
  -1  22   4    2.70    1.67
  -1  22   4    0.38    1.37
  -1 -22  -4    2.06    1.76
   1  23   1   16.63    2.94
   1 -23  -1   21.97    3.09
  -1 -23   1   19.64    1.95
   1 -23  -1   20.94    1.63
   1 -23  -1   21.49    2.22
  -1 -23   1   18.92    2.99
  -1  23  -1   20.87    2.27
  -1  23  -1   16.89    3.11
  -1 -23   1   20.26    2.05
   1  23   1   15.17    2.43
  -1  23   1   18.09    2.37
   1  23  -1   17.86    2.90
   1 -23   1   20.69    1.94
  -1  23   1   19.55    3.05
  -1 -23  -1   17.96    2.19
   1  23  -1   21.07    2.25
  -1 -23  -1   22.18    3.08
   1 -23   1   17.92    2.08
  -1 -23  -1   20.21    1.72
   1 -23   1   25.34    3.04
   1 -23  -3    2.65    0.71
   1  23   3    4.67    1.36
  -1  23  -3    3.03    1.37
  -1  23  -3    3.52    1.78
  -1 -23   3    3.96    1.28
   1  23   3    3.45    1.73
  -1 -23   3    4.28    1.79
   1 -23  -3    6.50    1.88
  -1 -23  -3    1.98    0.86
   1  23  -3    4.01    1.39
  -1  23   3    2.90    1.73
  -1  23   3    4.75    1.39
   1 -23   3    2.84    1.22
   1 -23   3    2.11    1.73
  -1 -23  -3    5.55    1.98
  -1  23  -5    4.31    1.57
   1 -23  -5    5.99    2.07
  -1 -23   5    4.84    1.97
   1  23   5    3.89    1.66
   1  23   5    5.23    1.85
  -1 -23   5    3.84    1.45
   1 -23  -5    3.23    0.97
  -1  23  -5    4.17    2.12
  -1 -23  -5    7.91    1.99
   1 -23   5    4.55    1.91
   1 -23   5    2.53    1.44
   1  23  -5    5.83    1.72
  -1 -23  -5    2.77    1.04
  -1  23   5    6.00    1.68
   1  23  -5    4.59    2.16
  -1  23   5    5.08    1.84
   1  24   0    3.04    1.74
  -1  24   0    2.06    1.65
  -1  24   0    0.47    2.26
   1 -24   0    4.40    1.38
   1  24   0    4.01    1.55
  -1 -24   0    4.04    1.01
   1 -24   0    4.15    0.99
  -1 -24   0    4.09    1.27
  -1 -24   0    7.29    1.96
   1 -24   0    5.61    1.99
  -1  24  -2    6.20    1.82
  -1  24  -2    7.05    1.40
   1 -24  -2    6.62    0.86
   1 -24  -2    7.60    1.59
   1  24   2    6.69    1.98
   1 -24  -2    8.68    1.98
  -1 -24   2    7.05    1.88
   1  24   2    6.81    1.65
  -1 -24   2    7.02    1.28
   1 -24   2    6.54    1.23
  -1 -24  -2    8.08    2.11
  -1  24   2    5.92    1.50
  -1 -24  -2    7.29    0.96
   1  24  -2    8.06    1.57
  -1  24   2    6.64    1.94
   1 -24   2    6.67    1.86
   1  24  -2    6.26    1.97
  -1 -24   4    1.04    1.37
  -1  24  -4   -0.22    1.91
   1  24   4    1.94    1.72
  -1 -24   4    1.02    1.82
   1 -24  -4    4.54    1.93
   1  24   4    2.33    1.42
   1 -24  -4   -2.41    0.74
  -1  24  -4    2.18    1.45
  -1  24   4    0.27    1.54
  -1 -24  -4    0.58    0.92
   1 -24   4    0.47    1.94
  -1  24   4    1.47    1.80
   1  24  -4   -0.19    2.02
   1  24  -4    0.48    1.59
  -1 -24  -4    2.75    1.94
   1 -24   4    2.05    1.36
   1 -25  -1    4.01    1.45
  -1 -25   1    4.68    1.25
  -1  25  -1    4.79    1.77
   1 -25  -1    5.51    0.91
   1  25   1    2.72    1.38
  -1 -25   1    4.28    1.14
  -1 -25   1    4.18    1.83
  -1  25  -1    4.18    1.35
   1 -25  -1    5.02    1.94
  -1 -25  -1    5.67    1.35
   1  25  -1    3.36    1.70
  -1 -25  -1    4.86    1.95
  -1  25   1    4.30    3.03
  -1 -25  -1    4.82    0.95
   1  25  -1    4.75    1.34
   1 -25   1    3.00    1.83
  -1  25   1    5.41    1.39
   1 -25   1    4.64    1.10
   1  25   3    2.78    1.82
  -1  25  -3    2.21    1.92
   1  25   3    3.26    1.44
   1 -25  -3    2.47    0.70
  -1 -25   3    2.10    1.33
  -1  25  -3    2.77    1.49
   1 -25  -3    2.52    1.95
  -1 -25   3    5.92    3.12
  -1 -25  -3    2.10    0.86
  -1  25   3    3.25    1.77
  -1  25   3    2.16    1.47
   1  25  -3    3.57    1.45
   1  25  -3    1.75    1.87
   1 -25   3    2.13    1.24
   1 -25   3    2.56    1.87
  -1 -25  -3    3.68    1.79
   1  25   5   18.81    2.97
  -1  25  -5   18.62    3.70
   1 -25  -5   24.63    3.47
  -1 -25   5   23.64    3.35
  -1  25  -5   25.40    2.66
  -1 -25   5   18.08    2.47
   1  25   5   17.38    2.17
  -1 -25  -5   22.83    3.39
  -1  25   5   20.63    2.72
   1  25  -5   15.34    2.74
   1  25  -5   22.51    2.76
  -1  25   5   22.50    3.16
   1 -25   5   21.51    2.31
  -1 -25  -5   12.83    1.82
   1 -25   5   21.11    3.36
   1 -26   0    2.13    1.89
  -1 -26   0    0.74    2.00
  -1 -26   0   -0.36    1.23
   1  26   0    1.55    1.97
   1  26   0   -1.39    1.39
   1 -26   0    0.93    0.94
  -1  26   0   -1.91    1.37
   1 -26   0    1.11    1.32
  -1  26  -2    7.44    2.13
   1  26   2    8.39    1.69
   1  26   2    9.31    2.02
   1 -26  -2    9.34    1.14
  -1 -26   2    8.63    2.06
   1 -26  -2    8.57    2.08
  -1  26  -2    9.26    1.50
   1 -26  -2   10.78    1.81
  -1 -26   2    8.51    1.39
  -1  26   2   11.75    1.79
  -1 -26  -2    8.97    1.77
  -1 -26  -2    9.10    1.09
   1 -26   2    9.79    2.02
   1  26  -2    6.26    1.49
  -1  26   2   11.00    2.12
   1 -26   2    9.74    1.32
   1  26  -2    5.16    1.90
  -1 -26  -2    7.33    2.14
   1 -26  -4    2.70    1.93
  -1  26  -4    0.57    1.55
  -1  26  -4    2.85    2.04
   1  26   4    0.97    1.85
   1  26   4    1.74    1.62
  -1 -26   4    0.86    1.40
  -1 -26   4    2.74    1.92
  -1 -26  -4    2.01    1.90
  -1  26   4    0.99    1.58
   1 -26   4    0.84    1.89
  -1  26   4    1.83    1.77
   1  26  -4    2.58    2.03
   1  26  -4    1.02    1.58
   1 -26   4    0.85    1.37
  -1 -26  -4   -2.16    0.91
   1 -27  -1    7.55    0.97
   1 -27  -1    5.59    1.50
  -1  27  -1    4.85    1.45
  -1 -27   1    4.39    1.17
  -1 -27   1    6.20    1.45
   1  27   1    6.12    1.58
   1  27   1    3.70    1.88
  -1  27  -1    5.47    1.87
   1 -27  -1    5.75    2.06
  -1 -27   1    3.89    2.24
   1  27  -1    6.81    1.53
   1 -27   1    4.55    1.90
  -1  27   1    4.35    1.49
  -1 -27  -1    3.59    1.94
  -1  27   1    5.78    1.93
   1 -27   1    5.77    1.15
   1  27  -1    5.32    1.90
   1 -27   1    5.84    1.40
  -1 -27  -1    5.53    1.68
  -1 -27  -1    4.69    1.03
   1  27   3    2.40    1.91
  -1 -27   3    1.51    1.25
   1  27   3    1.06    1.56
   1 -27  -3   -1.29    1.78
  -1 -27   3   -0.48    1.84
  -1  27  -3   -1.57    1.95
  -1  27  -3   -0.83    1.50
   1 -27  -3    2.06    2.01
   1 -27  -3    0.34    0.70
   1  27  -3    1.38    1.59
  -1  27   3    0.14    1.46
  -1  27   3    2.68    1.77
  -1 -27  -3   -0.99    0.87
   1  27  -3    1.10    1.96
   1 -27   3   -1.33    1.26
   1 -27   3    0.60    1.83
  -1 -27  -3    3.32    2.02
   1  27   5    1.18    1.71
  -1 -27   5    0.74    2.01
   1 -27  -5    2.45    2.02
  -1 -27   5    0.94    1.52
  -1  27  -5    3.31    1.76
   1  27   5    3.30    1.77
  -1  27  -5    0.76    2.38
  -1  27   5    2.31    1.89
   1  27  -5    0.19    2.25
   1 -27   5    2.18    2.05
   1  27  -5    3.48    1.81
   1 -27   5    1.78    1.52
  -1 -27  -5    3.16    2.06
  -1  27   5    1.41    1.80
   1 -28   0    0.46    1.01
  -1 -28   0   -1.69    1.29
   1 -28   0    0.73    1.30
   1  28   0    1.55    1.66
   1  28   0    0.41    1.44
  -1  28   0    0.58    1.41
  -1 -28   0    0.06    2.00
   1 -28   0   -0.55    1.87
  -1  28   0   -1.28    1.70
  -1 -28   0    1.25    1.01
   1 -28  -2    6.26    2.16
  -1 -28   2    2.63    1.93
  -1 -28   2    6.00    1.27
  -1  28  -2    5.79    1.44
  -1  28  -2    3.63    1.91
   1 -28  -2    4.07    1.73
   1 -28  -2    3.52    0.86
   1  28   2    5.84    1.93
   1  28   2    4.97    1.67
  -1  28   2    5.68    1.60
  -1 -28  -2    6.39    1.71
  -1 -28  -2    4.25    0.98
  -1 -28  -2    1.95    2.03
   1  28  -2    3.40    1.60
  -1  28   2    5.13    1.89
   1  28  -2    3.15    1.98
   1 -28   2    6.48    2.00
   1 -28   2    5.47    1.29
  -1  28  -4   -1.41    2.19
  -1  28  -4    0.21    1.76
   1  28   4    0.38    1.88
   1  28   4   -1.57    1.71
  -1 -28   4    1.51    1.99
  -1 -28   4   -0.11    1.44
   1 -28  -4    2.30    2.10
   1  28  -4   -0.24    2.24
  -1 -28  -4   -1.27    0.94
   1 -28   4    2.09    2.02
   1 -28   4   -0.61    1.41
  -1  28   4    0.33    1.58
  -1 -28  -4    1.64    2.17
  -1  28   4    1.14    1.81
   1  28  -4    1.91    1.70
  -1 -29   1    0.89    1.91
   1 -29  -1    4.32    1.95
  -1 -29   1    3.05    1.34
   1 -29  -1    2.00    1.53
  -1  29  -1    2.84    1.81
  -1 -29   1    4.51    1.23
   1 -29  -1    4.26    1.00
   1  29   1    3.21    1.93
  -1  29  -1    3.22    1.51
   1  29   1    2.65    1.48
  -1  29   1    5.49    1.97
  -1 -29  -1    3.65    2.14
  -1  29   1    1.47    1.59
  -1 -29  -1    3.79    1.58
   1  29  -1    2.76    1.67
  -1 -29  -1    3.49    1.02
   1 -29   1    3.41    1.42
   1  29  -1    2.69    1.90
   1 -29   1    2.27    1.95
   1 -29  -3    4.11    2.04
  -1  29  -3    2.12    1.52
   1 -29  -3    3.66    1.98
  -1  29  -3    0.23    2.09
   1  29   3    2.00    1.69
  -1 -29   3    3.70    2.04
  -1 -29   3    3.67    1.37
   1  29   3    3.98    2.08
  -1 -29  -3    1.97    0.97
   1  29  -3    3.56    1.76
  -1  29   3    3.86    1.96
   1  29  -3    2.92    2.15
   1 -29   3    2.91    1.36
   1 -29   3    1.70    1.97
  -1 -29  -3    4.40    2.01
  -1 -29  -3    5.74    2.15
  -1  29   3    5.14    1.66
   1 -30   0    1.51    1.03
   1 -30   0   -0.22    2.04
  -1  30   0    0.93    1.55
   1 -30   0   -0.39    1.38
  -1  30   0    1.14    1.77
   1  30   0   -0.51    1.54
  -1 -30   0    1.62    1.99
  -1 -30   0    1.26    1.07
  -1 -30   0    1.08    1.37
   1  30   0    0.94    1.72
  -1 -30   2    0.94    1.26
   1  30   2    3.16    1.97
   1 -30  -2    2.29    2.15
  -1 -30   2    0.30    2.01
   1  30   2    0.19    1.72
  -1  30  -2    3.11    1.63
   1 -30  -2    1.08    1.69
  -1  30  -2    3.45    2.09
   1 -30  -2    1.69    0.93
   1  30  -2    0.86    1.60
   1  30  -2    0.26    1.95
  -1  30   2    4.47    1.91
   1 -30   2    1.79    1.23
  -1 -30  -2    0.88    0.97
   1 -30   2    1.31    1.99
  -1  30   2    1.60    1.61
  -1 -30  -2    1.26    2.12
  -1 -30  -2    2.82    1.73
   1 -30  -4   34.59    3.86
   1 -30  -4   31.78    3.91
   1  30   4   33.78    3.22
  -1  30  -4   22.29    4.33
  -1  30  -4   29.08    3.38
  -1 -30   4   33.44    3.02
   1  30   4   29.30    3.56
  -1 -30   4   38.16    3.93
  -1  30   4   33.08    3.73
   1  30  -4   35.54    3.41
   1  30  -4   26.97    4.25
   1 -30   4   38.35    3.96
  -1  30   4   34.80    3.35
   1 -30   4   35.19    2.88
  -1 -30  -4   32.22    3.82
  -1 -30  -4   32.33    2.58
  -1  31  -1    0.54    1.70
  -1 -31   1    2.28    1.38
   1  31   1    2.29    1.99
  -1 -31   1    2.53    2.08
   1 -31  -1    0.62    1.54
   1  31   1    0.84    1.63
  -1 -31   1    2.02    1.22
   1 -31  -1    0.99    2.04
  -1  31  -1    2.45    1.93
   1 -31  -1    2.99    1.04
   1  31  -1    1.03    1.58
   1  31  -1    0.41    1.91
  -1  31   1    2.26    1.60
  -1 -31  -1    0.73    2.17
  -1  31   1    2.89    1.91
   1 -31   1    3.96    1.48
   1 -31   1    3.32    1.22
  -1 -31  -1    1.55    1.58
   1 -31   1   -0.25    1.99
  -1  31  -3    1.47    1.78
  -1  31  -3    0.41    2.27
   1  31   3    2.67    2.10
   1  31   3    2.55    1.79
   1 -31  -3    3.32    2.17
  -1 -31   3    0.56    2.04
  -1 -31   3    4.52    1.42
   1 -31  -3    3.39    2.21
   1 -31   3    1.49    1.46
   1 -31   3    3.62    2.07
  -1  31   3    3.36    1.95
  -1 -31  -3    4.61    2.14
  -1 -31  -3    2.35    2.23
   1  31  -3    0.47    2.26
  -1 -31  -3    1.26    1.03
  -1  31   3    1.53    1.63
   1  31  -3    2.58    1.68
   1 -32   0   -1.06    2.13
   1  32   0    2.31    1.63
  -1 -32   0    0.37    1.14
  -1  32   0   -1.07    1.62
  -1  32   0    0.52    1.89
  -1 -32   0   -0.67    1.40
  -1 -32   0   -1.22    1.98
   1 -32   0   -0.25    1.39
   1 -32   0   -0.56    1.07
   1  32   0    1.94    1.85
  -1 -32   2    4.27    1.40
   1 -32  -2    6.95    1.90
  -1 -32   2    4.69    2.20
   1 -32  -2    3.50    2.17
   1  32   2    7.22    2.13
   1  32   2    4.49    1.88
  -1  32  -2    4.60    2.14
  -1  32  -2    5.20    1.82
   1 -32  -2    5.18    1.07
  -1  32   2    5.69    2.01
  -1 -32  -2    4.90    1.11
   1  32  -2    3.51    2.20
   1 -32   2    4.89    2.16
   1  32  -2    4.57    1.78
  -1 -32  -2    6.24    1.78
  -1 -32  -2    0.17    2.17
  -1  32   2    4.77    1.78
   1 -32   2    7.92    1.44
   1 -32  -4    7.31    2.46
   1  32   4    6.97    1.99
  -1  32  -4    1.47    2.63
  -1 -32   4    3.25    2.25
   1 -32  -4    6.54    2.12
  -1 -32   4    6.41    1.76
  -1  32  -4    4.83    1.88
   1  32   4    3.98    1.74
   1 -32   4    6.54    2.29
  -1  32   4    7.23    2.25
  -1  32   4    6.23    1.98
  -1 -32  -4   10.09    2.52
   1 -32   4    3.88    1.57
   1  32  -4    7.83    2.01
   1  32  -4    1.64    2.51
   1 -33  -1    1.45    1.13
   1  33   1    3.60    2.13
  -1  33  -1    2.65    1.94
  -1 -33   1    1.74    1.24
  -1 -33   1    1.05    2.13
   1 -33  -1    1.07    1.61
  -1  33  -1    1.30    1.69
  -1 -33   1    2.81    1.45
   1  33   1    3.29    1.72
   1 -33  -1    1.14    2.24
   1  33  -1    1.98    1.92
   1 -33   1    1.10    2.05
   1  33  -1   -1.22    1.71
   1 -33   1    0.60    1.24
  -1  33   1    4.24    2.03
  -1  33   1    1.67    1.80
  -1 -33  -1   -1.50    2.27
  -1 -33  -1    1.50    1.13
  -1 -33  -1    1.35    1.62
   1 -33   1    1.51    1.55
  -1  33  -3   -1.40    2.30
  -1 -33   3    0.75    1.48
  -1 -33   3   -0.27    2.04
   1  33   3   -1.38    1.72
  -1  33  -3    1.04    1.85
   1  33   3   -0.10    2.00
   1 -33  -3    1.06    2.30
   1 -33  -3    1.82    2.24
  -1  33   3    0.08    2.12
   1  33  -3    0.58    1.88
  -1  33   3   -1.72    1.81
  -1 -33  -3   -2.01    2.18
  -1 -33  -3   -0.86    2.15
   1 -33   3   -1.10    2.09
   1 -33   3    1.41    1.50
   1  33  -3   -0.62    2.43
  -1 -33  -3   -0.14    1.10
   1 -34   0   -0.45    1.55
  -1 -34   0   -1.45    2.07
  -1 -34   0   -0.95    1.42
   1  34   0    1.36    1.70
  -1  34   0    1.21    2.01
   1 -34   0   -4.07    2.20
  -1 -34   0    0.53    1.20
   1 -34   0    0.73    1.19
  -1  34   0   -0.29    1.71
   1  34   0    3.40    1.92
   1  34   2   18.87    2.47
  -1 -34   2   22.69    3.65
   1 -34  -2   23.36    2.79
   1  34   2   23.42    3.57
   1 -34  -2   19.90    1.83
   1 -34  -2   18.47    3.54
  -1  34  -2   19.88    3.70
  -1 -34   2   17.45    2.24
  -1  34  -2   19.47    2.88
  -1  34   2   24.21    3.50
  -1 -34  -2   21.39    1.98
   1 -34   2   18.41    2.23
   1  34  -2   20.97    3.83
  -1 -34  -2   20.53    2.73
   1  34  -2   17.41    2.46
  -1  34   2   23.83    2.87
   1 -34   2   17.32    3.61
  -1 -34  -2   12.09    2.60
  -1 -35   1    0.54    1.33
   1 -35  -1    0.92    1.68
   1 -35  -1    1.00    1.17
  -1  35  -1    2.98    1.95
   1  35   1   -0.18    1.81
   1  35   1    0.76    2.15
  -1 -35   1    2.07    1.56
  -1  35  -1    2.28    2.10
   1 -35  -1   -2.77    2.37
  -1 -35   1    0.84    2.15
  -1  35   1    2.51    2.06
   1  35  -1   -0.14    1.86
  -1 -35  -1   -1.24    1.64
   1 -35   1   -1.66    2.12
   1 -35   1   -1.24    1.29
  -1 -35  -1   -1.01    2.34
  -1 -35  -1    3.28    1.26
   1  35  -1    0.74    2.03
  -1  35   1    0.73    1.80
   1 -35   1    0.62    1.62
  -1 -35   3    1.00    1.51
   1 -35  -3   -0.28    2.38
   1 -35  -3    2.96    2.21
   1  35   3    0.10    1.80
   1  35   3    2.87    2.11
  -1  35  -3   -0.46    2.45
  -1 -35   3   -0.17    2.16
  -1  35  -3   -1.67    2.00
  -1  35   3   -0.82    1.85
   1  35  -3    0.78    1.93
  -1 -35  -3   -1.42    2.21
  -1 -35  -3    1.01    1.14
  -1 -35  -3   -0.17    2.24
   1 -35   3   -0.99    2.17
  -1  35   3    0.13    2.19
   1 -35   3    1.19    1.49
   1  35  -3   -0.21    2.38
   1  36   0   -2.13    1.87
   1  36   0    1.51    2.04
   1 -36   0    0.93    1.25
  -1 -36   0    0.90    1.51
  -1 -36   0    2.39    1.32
  -1  36   0   -0.38    1.90
   1 -36   0    0.84    1.59
   1 -36   0    3.20    2.30
  -1 -36   0    1.59    2.36
  -1  36   0    2.45    2.10
   1  36   2   34.49    4.07
   1  36   2   30.02    3.33
   1 -36  -2   28.55    3.93
   1 -36  -2   29.25    2.40
  -1  36  -2   30.62    3.21
  -1  36  -2   33.56    4.23
  -1 -36   2   33.09    4.10
  -1 -36   2   30.21    2.73
   1 -36  -2   31.00    3.36
  -1 -36  -2   30.86    3.41
  -1 -36  -2   34.23    4.31
  -1  36   2   31.12    3.98
  -1  36   2   32.69    3.36
   1 -36   2   26.54    2.61
   1 -36   2   30.68    4.05
   1  36  -2   28.10    4.34
  -1 -36  -2   33.24    2.62
   1  36  -2   33.96    3.44
  -1  37  -1    9.86    2.15
  -1 -37   1   11.94    1.94
   1  37   1   11.73    2.25
  -1  37  -1   13.27    2.39
   1  37   1   13.01    2.63
  -1 -37   1   11.32    1.70
   1 -37  -1   15.45    1.76
  -1 -37   1   14.68    2.61
   1 -37  -1   10.66    2.07
   1 -37  -1   13.28    2.80
   1  37  -1   12.04    2.22
  -1 -37  -1   10.03    2.64
   1 -37   1   11.97    1.61
  -1 -37  -1   13.15    1.68
  -1 -37  -1    9.07    1.98
   1 -37   1   12.08    1.96
   1 -37   1   10.95    2.57
   1  37  -1   11.04    2.36
  -1  37   1   12.15    2.29
  -1  37   1   16.25    2.74
  -1  37  -3    2.05    2.58
   1 -37  -3    1.65    2.37
  -1  37  -3    2.14    2.22
   1  37  -3    2.81    2.10
  -1 -37  -3   -0.22    2.15
   1  37  -3    2.80    2.46
   1 -38   0    4.62    1.41
   1 -38   0    3.89    1.75
   1  38   0    2.63    1.99
  -1 -38   0    2.07    2.54
   1 -38   0    3.59    2.41
  -1 -38   0    1.72    1.65
  -1  38   0    0.89    1.98
  -1 -38   0    4.49    1.45
  -1  38   0    6.23    2.32
   1  38   0    5.08    2.15
   1 -38  -2    2.90    2.70
   1 -38  -2    4.76    2.06
  -1 -38   2    4.95    1.56
  -1  38  -2    3.46    2.09
   1  38   2    4.44    2.07
  -1 -38   2    1.21    2.42
   1 -38  -2    3.85    1.25
  -1  38  -2    4.69    2.32
   1  38   2    6.74    2.36
  -1  38   2    6.28    2.19
  -1 -38  -2    1.66    2.53
  -1 -38  -2    5.85    2.20
   1  38  -2    4.28    2.03
  -1  38   2    6.75    2.41
   1 -38   2    5.11    2.39
   1  38  -2    4.76    2.35
  -1 -38  -2    3.36    1.51
   1 -38   2    3.28    1.46
  -1 -39   1   14.75    2.77
   1 -39  -1   13.64    1.93
  -1  39  -1   23.90    3.54
  -1  39  -1   13.89    2.30
   1 -39  -1   13.77    2.88
   1 -39  -1   13.90    2.31
   1  39   1   23.56    3.90
  -1 -39   1   16.40    2.19
   1  39   1   20.18    2.49
  -1 -39   1   15.47    2.15
  -1 -39  -1   15.04    3.06
   1  39  -1   20.80    3.45
  -1  39   1   12.39    2.35
  -1 -39  -1   15.69    2.55
   1 -39   1   14.63    2.73
   1 -39   1   18.69    2.10
  -1  39   1   19.19    3.62
   1 -39   1   13.93    2.15
   1  39  -1   14.82    2.45
  -1 -40   0   49.61    5.17
  -1 -40   0   50.97    4.11
  -1 -40   0   52.24    3.94
   1 -40   0   59.05    3.86
   1 -40   0   52.57    5.03
   1  40   0   58.63    4.97
   1  40   0   50.95    4.37
  -1  40   0   60.06    5.01
  -1  40   0   57.14    4.29
   1 -40   0   52.11    4.12
   2   0   2  200.15   12.04
  -2   0   2  193.91   12.04
   2   0  -2  196.45   12.26
  -2   0   2  199.77   12.07
  -2   0  -2  214.35   12.17
   2   0  -2  200.91   12.27
   2   0   2  193.80   12.03
  -2   0  -4   14.50    2.23
   2   0  -4   12.71    2.33
   2   0   4   12.16    1.48
   2   0   4   13.27    1.53
  -2   0  -4   20.51    2.54
  -2   0   4   13.90    1.67
  -2   0   4   12.32    1.50
   2   0   6   -0.19    0.99
  -2   0  -6    0.01    1.46
   2   0   6   -1.07    0.92
  -2   0  -6    0.41    1.70
  -2   0   6    1.18    1.04
  -2   0   6    0.66    1.09
   2   0  -6   -0.95    1.41
  -2   1  -1   14.90    1.31
   2   1   1   11.27    1.37
   2   1   1   14.86    1.15
   2   1   1   13.01    1.07
  -2  -1   1   18.20    1.18
   2  -1  -1   18.24    1.83
  -2  -1   1   15.84    1.20
  -2  -1   1   15.12    1.80
   2  -1   1   13.19    1.03
  -2   1   1   19.69    1.76
  -2   1   1   15.42    1.24
   2   1  -1   16.68    1.78
  -2   1   1   18.81    1.11
   2  -1   1   13.58    1.17
  -2  -1  -1   17.00    1.41
  -2  -1   3    2.64    0.81
   2   1   3    2.94    0.77
   2   1   3    2.95    0.74
  -2  -1   3    2.58    0.87
   2  -1  -3    1.78    1.31
  -2   1  -3    3.57    1.18
  -2   1   3    3.64    0.94
  -2  -1  -3    4.64    1.24
   2  -1   3    1.89    0.80
   2   1  -3    3.53    1.27
  -2   1   3    2.59    0.75
   2  -1   3    2.48    0.74
   2  -1  -5    0.19    1.33
  -2  -1   5    1.85    0.94
  -2  -1   5   -0.41    1.44
   2   1   5    0.50    0.87
   2   1   5    1.80    0.89
  -2   1  -5    4.95    1.63
  -2   1  -5    0.79    1.30
  -2  -1  -5    1.83    1.36
   2   1  -5    0.40    1.34
   2  -1   5   -0.44    0.81
   2  -1   5    0.03    0.89
  -2   1   5    0.08    1.03
  -2  -1  -5    2.04    1.45
  -2   2  -2    5.54    1.11
   2   2   2    6.61    0.77
   2   2   2    5.37    0.78
   2   2   2    5.85    1.13
   2  -2   2    4.92    0.67
   2  -2   2    5.99    0.84
  -2  -2  -2    3.08    1.11
  -2  -2   4   15.85    1.54
   2   2   4   14.01    1.45
  -2   2  -4   13.34    2.15
  -2  -2   4   14.07    1.58
   2   2   4   13.38    1.56
   2  -2  -4   13.03    2.35
   2  -2  -4   10.36    2.00
   2   2  -4   16.87    2.32
   2  -2   4   15.47    1.55
  -2  -2  -4   12.32    2.28
  -2  -2  -4   17.05    1.78
  -2   2   4   13.16    1.49
  -2   2   4   15.40    1.71
   2  -2   4   15.84    1.43
  -2  -2   6    2.36    1.05
   2   2   6    2.39    1.05
  -2  -2   6    1.94    0.97
   2  -2  -6    1.30    1.43
   2   2   6    1.99    1.00
  -2   2  -6   -0.63    1.45
  -2   2   6    0.45    0.97
  -2   2   6    1.14    1.14
   2  -2   6    0.79    0.87
   2   2  -6   -1.14    1.61
   2  -2   6    2.42    1.08
  -2  -2  -6    0.99    1.58
  -2  -3   1   48.00    2.71
   2   3   1   41.59    2.68
   2  -3  -1   44.73    3.09
  -2   3  -1   38.90    2.81
  -2  -3   1   47.87    3.06
  -2   3  -1   47.43    2.64
  -2  -3   1   46.77    2.72
   2   3   1   40.97    2.89
  -2  -3  -1   35.52    2.90
  -2   3   1   41.42    3.07
  -2   3   1   41.16    2.60
   2   3  -1   42.16    3.05
   2  -3   1   44.87    2.69
  -2   3   1   42.12    2.73
   2  -3   1   41.80    2.80
  -2  -3  -1   36.46    2.67
   2   3   3    9.21    1.33
   2   3   3    9.00    1.20
   2   3   3   10.26    1.45
  -2  -3   3    9.73    1.33
  -2  -3   3   10.82    1.36
   2  -3  -3    8.05    1.61
  -2   3  -3   10.18    1.38
   2  -3   3    9.54    1.10
   2  -3   3    9.30    1.31
   2   3  -3   11.36    2.04
  -2   3   3    8.32    1.15
  -2   3   3   10.50    1.55
  -2  -3  -3    6.88    1.41
   2  -3  -5    0.34    1.73
  -2  -3   5    3.57    1.03
   2  -3  -5    5.04    1.46
  -2   3  -5    3.53    1.39
   2   3   5    4.34    1.00
   2   3   5    4.86    0.94
   2   3  -5    5.32    1.41
  -2   3   5    5.86    1.14
   2  -3   5    5.70    1.06
  -2  -3  -5    0.96    1.43
  -2   3   5    5.42    0.96
  -2  -3  -5    6.12    1.47
   2  -3   5    4.99    0.87
  -2   4   0  309.79   17.83
  -2  -4   0  303.48   17.82
   2   4   0  263.57   17.88
   2  -4   0  313.76   17.86
   2  -4   0  297.37   17.81
  -2  -4   2  223.98   13.86
  -2  -4   2  236.99   14.04
   2   4   2  222.07   13.84
  -2  -4   2  243.38   13.88
  -2   4  -2  197.81   13.94
   2   4   2  218.56   13.97
   2   4  -2  226.83   14.02
  -2   4   2  250.46   14.06
   2  -4   2  222.28   13.82
   2  -4   2  222.25   13.94
  -2   4   2  254.33   13.88
  -2   4   2  257.29   13.82
  -2  -4  -2  209.56   13.96
   2  -4   2  236.04   13.87
   2   4   4    1.67    0.93
  -2  -4   4    2.60    0.86
  -2   4  -4    5.69    1.47
   2  -4  -4   -0.39    1.53
  -2  -4   4    1.82    0.94
   2   4   4    0.74    0.79
  -2   4  -4    1.62    1.25
  -2   4   4    2.96    1.02
   2  -4   4    1.47    0.71
  -2   4   4    1.62    0.75
   2   4  -4    1.52    1.27
   2  -4   4    0.23    0.93
   2   4   6    3.52    0.96
  -2   4  -6    3.44    1.55
   2   4   6    3.71    1.19
  -2   4  -6   10.70    2.12
  -2  -4   6    4.72    1.15
  -2  -4   6    4.76    1.05
   2  -4  -6    5.65    1.58
   2  -4  -6   -0.41    1.86
  -2   4   6    3.27    1.00
  -2   4   6    4.72    1.29
   2   4  -6    2.59    1.50
  -2  -4  -6    5.36    1.63
   2  -4   6    2.30    0.93
   2  -4   6    5.34    1.19
  -2  -4  -6    1.34    1.61
  -2  -5   1   38.40    2.38
  -2   5  -1   33.33    2.53
  -2  -5   1   40.48    2.85
   2   5   1   30.61    2.72
   2  -5  -1   35.51    2.86
  -2   5  -1   34.04    2.28
   2   5   1   31.41    2.38
  -2   5   1   34.64    2.44
  -2   5   1   35.16    2.88
   2  -5   1   39.69    2.58
   2  -5   1   36.77    2.35
  -2  -5  -1   31.80    2.75
   2   5  -1   41.25    2.93
  -2  -5   3    2.55    0.91
  -2  -5   3    2.38    0.77
   2   5   3    3.18    0.73
   2  -5  -3    3.34    1.41
  -2  -5   3    3.05    1.86
  -2   5  -3   -1.17    1.13
   2   5   3    2.35    0.83
   2   5   3    2.18    1.25
   2  -5   3    2.25    0.71
   2   5  -3    2.38    1.21
  -2   5   3    2.14    1.39
  -2   5   3    3.73    0.98
   2  -5   3    1.22    0.86
  -2   5   3    2.43    0.65
   2  -5  -5   -2.07    1.56
   2   5   5    0.59    0.96
   2  -5  -5    0.40    1.38
  -2   5  -5   -1.33    1.27
   2   5   5    0.38    0.96
  -2  -5   5    0.14    1.01
  -2  -5   5   -0.43    0.93
   2   5  -5    0.33    1.23
   2  -5   5    1.11    1.03
  -2   5   5    2.15    0.81
  -2   5   5    0.38    1.08
   2  -5   5    0.40    0.78
  -2   6   0    1.28    0.63
   2   6   0    1.80    0.58
  -2  -6   0    2.36    0.54
  -2   6   0   -0.12    0.95
   2  -6   0    3.42    0.71
   2  -6   0    0.85    0.97
   2  -6   0    1.13    0.38
  -2  -6   2  852.51   49.67
   2  -6  -2  904.12   49.80
   2   6   2  751.21   49.73
  -2  -6   2  810.96   49.76
  -2   6  -2  822.03   49.72
  -2  -6  -2  811.56   49.74
  -2   6   2  883.03   49.80
   2  -6   2  795.46   49.66
  -2  -6  -2  867.35   49.64
   2   6  -2  794.66   49.76
   2   6   4   64.52    4.90
  -2   6  -4   57.44    4.80
  -2  -6   4   74.74    4.52
   2   6   4   66.88    4.51
  -2  -6   4   71.82    4.47
   2  -6  -4   73.53    5.08
  -2   6   4   74.05    4.59
   2  -6   4   66.78    4.42
  -2   6   4   75.36    4.39
   2  -6   4   69.50    4.53
   2   6  -4   77.29    4.89
  -2   6   4   71.79    5.00
   2  -6  -6    2.48    1.52
  -2  -6   6    2.69    1.18
  -2   6  -6    8.61    2.35
   2   6   6    3.32    1.13
  -2   6  -6    1.04    1.53
  -2  -6   6    1.50    1.06
   2  -6  -6    2.24    1.81
  -2   6   6    2.91    1.22
   2  -6   6    1.92    1.14
   2  -6   6    2.22    0.96
  -2   6   6    3.18    0.97
   2   6  -6    0.21    1.50
  -2  -6  -6    3.25    1.62
   2   6  -6   -1.25    2.06
   2   7   1   30.04    2.93
  -2  -7   1   37.64    2.45
   2   7   1   31.95    2.48
  -2  -7   1   39.20    3.07
   2  -7  -1   33.83    2.99
   2   7  -1   38.23    3.00
   2  -7   1   42.85    2.75
  -2  -7  -1   31.39    3.03
  -2  -7  -1   33.85    2.30
  -2   7   1   34.76    3.05
   2   7  -1   32.09    2.53
  -2   7   1   35.21    2.48
   2  -7   1   36.96    2.38
  -2   7  -3   25.35    2.88
  -2  -7   3   33.47    3.02
  -2  -7   3   33.74    2.39
   2   7   3   35.22    2.43
   2  -7  -3   33.79    3.12
   2   7   3   31.66    2.93
  -2   7   3   34.95    2.53
  -2   7   3   35.56    3.11
   2  -7   3   35.39    2.45
  -2   7   3   36.01    2.20
  -2  -7  -3   27.77    2.90
   2   7  -3   37.15    2.96
   2  -7   3   31.15    2.84
   2  -7  -5    5.20    1.70
  -2  -7   5    3.42    1.14
   2   7   5    4.55    1.13
  -2  -7   5    2.86    0.96
  -2   7  -5    6.47    1.72
  -2   7  -5    1.54    1.33
   2   7  -5    4.30    1.43
  -2  -7  -5   -1.39    1.39
  -2   7   5    5.02    1.19
   2  -7   5    2.56    0.86
  -2   7   5    6.00    0.86
   2   7  -5    3.38    1.61
   2  -7   5    2.64    1.12
  -2  -8   0    3.98    0.67
   2   8   0    5.31    0.80
  -2   8   0    1.68    0.78
   2  -8   0    5.96    0.93
   2  -8   0    1.45    1.21
  -2   8   0    0.57    1.18
   2  -8   0    3.74    0.54
  -2  -8   2  115.18    7.14
   2   8   2  106.38    7.11
  -2   8  -2  103.41    7.02
  -2  -8   2  120.21    6.89
  -2   8  -2  102.41    6.82
   2   8   2  107.17    6.84
   2  -8   2  108.45    6.84
   2  -8   2  111.40    7.02
   2   8  -2  126.76    7.19
  -2  -8  -2  115.01    7.11
  -2  -8   4    9.25    1.41
   2  -8  -4   15.71    2.65
  -2   8   4    8.91    1.20
  -2   8   4   14.60    2.50
   2  -8  -6    2.21    1.67
   2   8   6   -1.17    1.10
  -2   8  -6   -2.27    1.52
  -2   8  -6    6.52    2.09
   2  -8  -6    2.08    1.50
  -2  -8   6    0.41    1.21
  -2  -8   6   -0.56    0.99
   2   8  -6    1.51    2.00
  -2   8   6    0.76    0.85
  -2  -8  -6   -1.90    1.86
   2  -8   6   -0.11    1.23
  -2   8   6   -0.17    1.25
   2   8  -6   -1.09    1.46
   2  -8   6   -0.97    0.94
   2  -9  -1    0.63    1.39
   2   9   1    1.39    0.91
  -2  -9   1    0.72    0.84
   2   9   1   -1.27    1.39
  -2  -9   1    2.79    1.38
   2   9  -1    3.24    0.90
   2   9  -1    4.31    1.37
   2  -9   1    4.74    1.26
  -2  -9  -1    0.73    1.45
  -2   9   1    2.39    1.02
  -2   9   1    1.52    1.44
  -2  -9  -1    2.43    0.67
   2  -9   1    0.66    0.78
  -2  -9   3   21.01    2.42
   2   9   3   13.07    2.29
  -2  -9   3   19.88    1.73
  -2   9  -3   12.50    1.35
   2  -9  -3   18.08    2.55
  -2   9  -3   11.21    1.66
   2   9   3   14.72    1.63
   2  -9   3   13.66    1.67
  -2  -9  -3   12.03    1.24
   2  -9   3   16.66    2.16
  -2   9   3   20.20    2.02
  -2   9   3   18.18    2.47
  -2  -9  -3   12.21    2.22
  -2  -9   5    9.63    1.20
  -2  -9   5    8.76    1.30
   2   9   5   10.60    1.76
  -2   9  -5   14.46    2.64
  -2   9  -5    7.06    1.71
   2  -9  -5   10.09    1.79
   2  -9   5    9.62    1.29
   2   9  -5    8.71    1.68
  -2   9   5    8.91    1.20
  -2   9   5   12.58    1.88
  -2  -9  -5    8.43    1.70
  -2   9   5   12.32    1.43
   2 -10   0  125.74    7.52
  -2  10   0  128.15    7.63
   2 -10   0  129.68    7.62
  -2 -10   0  126.29    7.56
   2 -10   0  127.50    7.90
  -2  10   0  116.50    7.83
  -2 -10   0  117.41    7.56
  -2 -10   2   34.03    2.50
  -2  10  -2   35.45    2.39
   2  10   2   28.67    2.47
  -2  10  -2   36.38    2.81
   2  10   2   28.59    3.01
   2 -10  -2   32.21    3.04
  -2 -10   2   35.09    3.06
   2  10  -2   37.86    3.14
  -2  10   2   35.61    2.55
   2 -10   2   34.99    2.91
   2 -10   2   33.57    2.43
  -2  10   2   33.26    3.15
  -2 -10  -2   29.28    3.01
   2  10  -2   32.67    2.58
  -2 -10   4  299.74   18.52
   2 -10  -4  329.99   18.58
  -2  10  -4  270.46   18.49
   2  10   4  286.86   18.51
  -2 -10   4  317.56   18.35
   2  10   4  292.64   18.33
  -2 -10   4  310.72   18.32
  -2 -10  -4  310.19   18.28
   2 -10   4  295.66   18.34
   2  10  -4  308.54   18.57
  -2  10   4  322.63   18.57
   2 -10   4  305.96   18.47
  -2  10   4  317.00   18.35
  -2 -10  -4  282.98   18.50
   2  10   6    3.44    1.26
  -2 -10   6    4.55    1.21
   2 -10  -6    4.29    1.73
  -2 -10   6    2.11    1.39
  -2  10  -6    9.80    2.22
  -2 -10  -6    4.86    1.69
  -2  10   6    5.53    1.38
   2 -10   6    5.65    1.31
   2  10  -6    3.74    1.97
   2  10  -6    2.28    1.73
  -2 -10  -6    0.21    1.18
  -2  11  -1   26.08    1.90
   2 -11  -1   20.30    2.14
  -2 -11   1   26.44    2.72
   2 -11  -1   20.31    2.70
  -2 -11   1   20.38    1.86
   2  11   1   19.65    1.97
   2  11   1   16.68    2.61
   2  11  -1   21.98    1.97
   2  11  -1   25.10    2.62
  -2  11   1   21.71    2.72
  -2  11   1   22.15    2.05
  -2 -11  -1   21.92    1.66
   2 -11   1   21.60    1.82
   2 -11   1   26.35    2.49
  -2 -11  -1   20.74    2.76
  -2  11  -3    6.39    1.16
  -2 -11   3   13.83    2.36
   2 -11  -3   12.60    2.40
  -2 -11   3   10.04    1.26
   2  11   3   10.62    1.18
   2  11   3    9.41    1.57
  -2  11  -3    7.79    1.54
  -2  11   3   15.42    1.64
   2 -11   3    9.30    1.23
   2  11  -3    8.70    1.42
  -2  11   3   14.02    2.44
  -2 -11  -3    5.19    0.98
   2 -11   3    8.16    1.52
  -2 -11  -3    7.21    1.65
   2 -11  -5    1.58    2.87
  -2 -11   5    0.97    1.17
   2  11   5    1.15    1.09
   2  11   5    1.19    1.50
  -2 -11  -5   -1.57    0.94
  -2  11   5    2.01    1.63
  -2 -11  -5    2.07    1.51
   2  11  -5   -0.28    1.56
   2 -11   5    1.82    1.16
  -2  11   5    1.84    1.24
  -2 -12   0   38.42    3.09
   2 -12   0   33.52    3.14
   2  12   0   30.13    2.94
  -2 -12   0   30.40    2.30
  -2  12   0   27.11    2.92
  -2 -12   0   33.07    2.27
   2 -12   0   31.96    2.18
   2 -12   0   34.79    2.46
   2  12   0   32.16    2.44
  -2  12   0   28.50    2.47
   2  12   2   36.94    3.50
   2 -12  -2   45.45    3.53
  -2 -12   2   43.40    3.00
  -2 -12   2   42.13    3.53
   2  12   2   38.84    3.00
  -2  12  -2   50.19    2.90
  -2 -12  -2   37.64    3.53
   2 -12   2   39.23    2.91
   2  12  -2   42.00    3.01
   2  12  -2   41.61    3.57
  -2  12   2   44.24    3.66
  -2 -12  -2   41.00    2.75
  -2  12   2   45.65    3.03
   2 -12   2   45.00    3.38
  -2  12  -4   16.12    2.08
   2  12   4   21.00    2.67
   2  12   4   17.63    1.98
  -2 -12   4   23.18    2.97
  -2 -12   4   26.25    2.03
  -2 -12  -4   20.43    2.60
   2 -12   4   17.14    2.04
  -2  12   4   27.74    2.79
   2 -12   4   19.44    2.48
   2  12   6    4.96    1.35
   2 -12  -6    8.22    1.93
  -2  12  -6    7.22    1.41
  -2  12  -6    2.50    1.85
  -2 -12   6    4.80    1.51
   2  12   6    5.59    1.78
  -2  12  -6    8.66    2.12
  -2 -12  -6    3.19    1.22
   2  12  -6    5.40    1.89
   2  12  -6   10.27    2.00
   2 -12   6    7.44    1.45
  -2  12   6    8.30    1.50
  -2 -12  -6    9.37    1.95
  -2  13  -1    6.74    1.01
  -2 -13   1    7.70    0.95
   2  13   1    4.73    1.62
  -2  13  -1   12.87    2.27
  -2 -13   1    6.57    1.03
   2  13   1    5.45    1.16
  -2 -13   1    7.20    1.60
   2 -13  -1    7.11    0.80
   2 -13  -1    7.54    1.69
   2 -13  -1    7.52    1.29
   2 -13   1    8.12    0.99
  -2 -13  -1    6.94    0.88
  -2  13   1    9.71    1.29
   2  13  -1    6.76    1.50
   2 -13   1    5.91    1.20
  -2  13   1    6.15    1.63
  -2 -13  -1    5.80    1.68
   2 -13   1   12.12    2.27
   2  13  -1    7.58    1.10
  -2  13  -3    6.63    1.14
   2 -13  -3    6.29    1.66
   2  13   3    9.38    1.63
  -2  13  -3   13.20    2.20
   2  13   3    8.00    1.17
  -2 -13   3    8.22    1.27
  -2 -13   3    6.92    1.58
  -2  13   3    4.65    1.57
  -2  13   3    4.66    1.18
   2 -13   3    6.31    1.10
  -2 -13  -3    7.29    1.71
   2  13  -3    5.72    1.30
   2 -13   3    7.42    1.50
   2  13   5    0.55    1.42
   2 -13  -5    1.10    1.61
   2  13   5    1.30    1.05
  -2  13  -5   -0.52    1.19
  -2 -13   5    2.52    1.55
  -2  13  -5   -3.18    1.51
   2 -13  -5    4.13    0.93
  -2 -13   5    0.65    1.23
  -2  13   5    1.76    1.58
   2 -13   5    1.14    1.45
   2 -13   5    1.01    1.12
  -2  13   5    1.21    1.23
  -2 -13  -5    1.41    1.58
   2  13  -5    1.71    1.75
  -2 -13  -5   -2.46    0.95
   2 -14   0   10.96    1.62
  -2  14   0    8.13    1.61
   2  14   0    9.98    1.63
   2  14   0    8.40    1.22
   2 -14   0   10.02    1.21
  -2 -14   0    8.24    1.33
   2 -14   0   12.45    2.46
  -2  14   0   11.71    1.35
  -2 -14   0    9.74    1.39
  -2 -14   0   15.52    2.56
  -2 -14   2    7.57    1.69
   2 -14  -2   11.90    1.81
   2  14   2    8.94    1.30
  -2  14  -2   15.38    1.51
   2  14   2    7.82    1.73
   2  14  -2   13.01    2.49
   2  14  -2   12.44    1.81
  -2  14   2    9.80    1.45
  -2 -14  -2    8.94    1.79
  -2 -14  -2    8.10    1.17
   2 -14   2    8.16    1.15
   2 -14   2   10.17    1.63
  -2  14   2    7.95    1.72
   2  14   4   36.96    3.50
  -2  14  -4   34.67    3.46
  -2  14  -4   36.02    2.97
   2 -14  -4   45.00    2.66
  -2 -14   4   42.47    3.00
   2 -14  -4   45.71    3.63
   2  14   4   37.52    3.01
  -2 -14   4   45.29    3.55
  -2  14   4   43.31    3.59
   2  14  -4   37.73    3.11
   2 -14   4   39.14    3.00
  -2  14   4   42.43    3.05
  -2 -14  -4   40.68    3.52
   2 -14   4   39.84    3.42
   2  14   6   12.69    1.61
   2 -14  -6   17.75    2.92
  -2  14  -6   12.86    1.71
  -2 -14   6   13.47    1.73
  -2  14  -6    7.29    2.06
   2  14   6   11.99    2.03
   2 -14  -6   18.32    1.60
   2  14  -6   10.61    2.12
  -2 -14  -6    6.08    1.41
   2  14  -6    6.00    1.78
  -2  14   6   11.74    1.67
  -2 -14  -6   17.60    2.93
  -2  14   6   13.22    2.08
   2 -14   6   13.92    1.72
   2 -15  -1    8.21    1.32
  -2  15  -1   10.14    1.55
  -2 -15   1    9.39    1.67
  -2 -15   1   10.40    1.16
   2  15   1    8.02    1.23
  -2 -15   1    8.85    1.36
  -2  15  -1   10.74    1.20
   2 -15  -1   10.23    0.96
   2 -15  -1   10.75    1.87
   2  15   1    7.35    1.69
   2 -15   1   11.69    2.28
  -2 -15  -1   11.64    1.87
  -2 -15  -1    9.25    1.21
   2  15  -1    9.45    1.68
  -2  15   1   11.43    1.45
   2  15  -1    8.93    1.27
  -2  15   1    9.16    1.81
   2 -15   1    9.56    1.28
   2 -15   1   10.99    1.12
   2  15   3    9.04    1.75
   2  15   3    9.31    1.29
  -2 -15   3    9.62    1.71
   2 -15  -3    6.01    0.77
  -2  15  -3   14.77    1.61
  -2 -15   3   10.81    2.01
   2 -15   3    8.69    1.37
  -2  15   3    9.20    1.37
   2  15  -3   11.29    1.44
  -2  15   3   10.00    1.78
   2  15  -3   17.38    2.64
  -2 -15  -3    6.65    1.73
  -2 -15  -3    8.78    0.95
   2 -15   3    8.83    1.60
   2  15   5    7.87    1.42
   2  15   5    6.42    1.66
  -2 -15   5    8.45    2.16
  -2  15  -5    4.75    1.84
   2 -15  -5    9.24    1.86
  -2 -15   5    7.62    1.37
   2 -15   5    5.58    1.33
   2  15  -5    7.84    1.85
  -2  15   5   10.97    1.47
   2 -15   5    9.37    1.63
  -2  15   5    9.78    1.78
  -2 -15  -5    3.72    1.08
   2  15  -5    7.78    1.53
  -2 -16   0   36.47    2.57
  -2  16   0   36.87    2.81
   2 -16   0   39.21    2.50
   2 -16   0   40.02    2.78
  -2  16   0   31.49    3.24
   2  16   0   34.38    2.79
  -2 -16   0   36.86    3.43
   2  16   0   32.19    3.38
   2 -16   0   43.82    3.36
  -2 -16   0   37.94    2.65
  -2 -16   2   26.12    2.81
   2  16   2   18.81    2.24
  -2 -16   2   23.20    2.00
  -2  16  -2   23.64    2.02
   2 -16  -2   19.98    2.82
   2  16   2   17.42    2.81
  -2  16  -2   28.36    2.67
   2  16  -2   25.53    2.96
  -2 -16  -2   19.36    1.67
  -2  16   2   20.06    2.81
   2 -16   2   18.43    1.96
  -2  16   2   22.26    2.12
   2 -16   2   24.54    2.66
  -2 -16  -2   18.18    2.92
  -2 -16   4   28.39    2.38
  -2  16  -4   28.38    3.08
   2 -16  -4   23.52    1.81
   2  16   4   21.94    2.82
   2  16   4   23.14    2.32
  -2 -16   4   31.31    3.01
   2 -16  -4   29.90    3.04
  -2  16  -4   29.82    2.35
   2 -16   4   22.65    2.83
  -2 -16  -4   24.36    3.02
  -2  16   4   29.08    2.48
   2 -16   4   23.16    2.32
  -2  16   4   26.94    3.04
   2  16  -4   29.83    2.60
  -2  16  -6   50.55    5.10
   2 -16  -6   62.54    4.25
  -2 -16   6   71.53    4.56
   2  16   6   61.33    5.02
   2 -16  -6   68.35    5.11
  -2  16  -6   60.79    4.59
   2  16   6   65.19    4.50
  -2  16   6   70.31    4.62
  -2  16   6   62.38    5.16
  -2 -16  -6   69.26    5.20
   2 -16   6   62.80    4.47
   2  16  -6   72.11    5.25
   2  16  -6   76.16    4.70
   2 -17  -1   17.48    2.09
   2 -17  -1   22.57    2.94
  -2  17  -1   18.72    2.76
  -2  17  -1   18.72    2.17
   2  17   1   19.09    2.75
  -2 -17   1   22.62    1.84
  -2 -17   1   24.76    2.74
  -2 -17   1   19.71    2.00
   2 -17  -1   21.20    1.50
   2  17   1   17.85    2.15
   2 -17   1   20.85    1.85
   2  17  -1   19.85    2.15
   2 -17   1   21.82    2.70
   2 -17   1   19.64    2.01
  -2 -17  -1   21.52    1.69
   2  17  -1   20.73    2.81
  -2 -17  -1   21.76    2.80
  -2  17   1   21.44    2.82
  -2 -17   3    0.28    1.14
   2  17   3   -0.73    1.51
  -2 -17   3    0.19    1.53
   2 -17  -3   -0.30    1.66
   2 -17  -3   -0.58    0.57
   2  17   3   -1.40    1.12
   2 -17   3   -1.01    0.99
   2  17  -3    3.10    1.62
   2  17  -3    0.62    1.22
  -2  17   3   -0.54    1.57
  -2 -17  -3    1.18    0.78
   2 -17   3    0.53    1.49
  -2 -17   5   -0.95    1.56
   2 -17  -5    3.24    0.82
  -2  17  -5   -1.73    1.28
   2  17   5    0.57    1.17
   2  17   5    0.90    1.49
  -2 -17   5   -0.11    1.29
  -2  17  -5   -0.25    1.67
   2 -17  -5    0.49    1.72
  -2  17   5    1.73    1.63
  -2 -17  -5    0.08    1.72
   2 -17   5    1.03    1.51
   2  17  -5    2.64    1.79
   2 -17   5    1.05    1.36
  -2  17   5    2.07    1.45
   2  17  -5    0.23    1.50
  -2  18   0    3.07    1.55
  -2  18   0    3.39    1.23
  -2 -18   0    4.25    1.10
   2 -18   0    4.40    1.66
   2 -18   0    4.31    0.84
  -2 -18   0    4.06    1.75
   2  18   0    1.70    1.55
  -2 -18   0    4.32    0.94
   2 -18   0    3.69    1.17
   2 -18  -2    6.53    1.76
   2  18   2    5.79    1.83
  -2  18  -2    6.89    1.27
  -2 -18   2    6.35    1.20
   2  18   2    6.57    1.43
  -2 -18   2    8.53    1.73
   2  18  -2    7.12    1.71
  -2 -18  -2    4.76    1.70
  -2 -18  -2    7.36    0.95
   2 -18   2    6.90    1.13
  -2  18   2    8.04    1.90
  -2  18   2    7.20    1.41
   2  18  -2    4.56    1.25
   2 -18   2   13.59    2.52
  -2  18  -4    3.39    1.67
  -2 -18   4    2.75    1.30
   2  18   4    2.35    1.56
  -2  18  -4    3.00    1.18
   2 -18  -4    2.13    1.76
   2  18   4   -0.51    1.11
  -2 -18   4    2.30    1.62
   2  18  -4    3.83    1.38
  -2  18   4    2.74    1.37
   2 -18   4    3.69    2.67
   2 -18   4    1.73    1.12
  -2 -18  -4    1.56    1.66
   2  18  -4    2.03    1.76
  -2 -18  -4    2.65    0.80
  -2  18   4    0.26    1.60
   2  18   6    5.40    1.78
  -2  18  -6    1.31    1.92
  -2  18  -6    4.06    1.59
   2 -18  -6    5.87    1.04
  -2 -18   6    5.48    1.86
   2  18   6    6.03    1.38
  -2 -18   6    3.84    1.50
   2 -18  -6    7.61    2.05
   2 -18   6    4.14    1.48
  -2  18   6    3.48    1.82
  -2 -18  -6    4.66    1.95
   2  18  -6    6.17    2.08
  -2  18   6    2.25    1.51
   2 -18   6    3.80    1.75
   2  18  -6    4.51    1.72
   2 -19  -1   23.99    2.69
   2 -19  -1   28.04    3.12
  -2 -19   1   25.36    2.18
  -2 -19   1   27.65    3.05
  -2 -19   1   28.63    2.16
  -2  19  -1   25.08    3.08
   2 -19  -1   26.39    1.85
   2  19   1   20.31    2.98
   2  19   1   22.20    2.41
  -2  19   1   27.28    3.13
  -2  19   1   26.76    2.42
   2 -19   1   32.22    2.96
   2  19  -1   27.02    2.46
   2  19  -1   27.94    3.14
  -2 -19  -1   27.30    3.13
   2 -19   1   23.39    2.14
  -2 -19  -1   25.83    2.01
   2 -19   1   30.83    2.39
   2  19   3    1.65    1.19
  -2 -19   3    1.55    1.60
   2  19   3    0.41    1.49
  -2  19  -3    4.57    1.63
  -2  19  -3    2.20    1.13
  -2 -19   3    0.77    1.21
   2 -19  -3    1.70    1.65
  -2  19   3    1.80    1.70
   2 -19   3    0.15    1.55
   2 -19   3    1.60    1.12
   2  19  -3   -0.82    1.69
  -2 -19  -3    1.86    1.76
  -2 -19  -3    1.43    0.83
   2  19  -3    0.98    1.25
  -2  19   3    0.09    1.27
  -2  19  -5    0.95    2.75
   2 -19  -5   -1.40    0.74
   2 -19  -5    0.38    1.79
   2  19   5   -0.72    1.26
  -2  19  -5    0.99    1.33
  -2 -19   5    0.34    1.33
  -2 -19   5    1.85    1.64
   2  19   5    0.06    1.60
   2  19  -5    2.02    1.87
   2  19  -5    2.36    1.54
   2 -19   5   -0.10    1.53
  -2  19   5    2.05    1.45
  -2 -19  -5    2.87    1.80
  -2 -19  -5   -0.07    1.10
   2 -19   5    0.32    1.37
  -2  19   5    1.19    1.66
   2  20   0    4.46    1.36
  -2  20   0    8.05    1.30
  -2  20   0    6.01    1.61
  -2 -20   0    7.87    1.23
   2  20   0    6.29    1.76
   2 -20   0   14.10    2.77
  -2 -20   0    6.83    1.08
  -2 -20   0    7.60    1.92
   2 -20   0   13.39    1.79
   2 -20   0    9.64    1.28
   2  20   2    0.77    1.81
   2 -20  -2    2.62    0.57
  -2  20  -2    5.10    1.69
  -2 -20   2    1.40    1.10
   2 -20  -2    3.68    1.49
  -2 -20   2    1.99    1.73
   2 -20  -2    1.48    1.78
   2  20   2    1.70    1.38
   2  20  -2    2.97    1.26
  -2  20   2    1.63    1.41
  -2 -20  -2    1.38    1.95
   2  20  -2    2.58    1.75
  -2  20   2    1.46    1.72
  -2 -20  -2    2.63    0.81
   2 -20   2    0.88    1.04
   2 -20   2    5.09    1.65
   2  20   4    1.15    1.57
  -2  20  -4    2.95    2.03
  -2 -20   4   -0.26    1.62
   2 -20  -4    0.93    1.75
  -2 -20   4   -0.75    1.30
  -2  20  -4    4.67    1.87
   2 -20  -4    0.50    0.68
   2  20   4    1.32    1.26
   2  20  -4    1.02    1.76
  -2  20   4   -0.39    1.37
   2 -20   4   -0.01    1.24
   2  20  -4   -0.47    1.39
  -2  20   4    0.09    1.59
  -2 -20  -4   -1.07    0.84
   2 -20   4   -0.19    1.58
  -2 -20  -4   -1.00    1.78
  -2  20  -6    2.30    1.55
   2 -20  -6    2.17    2.04
   2  20   6    0.31    1.67
  -2  20  -6    0.14    2.01
  -2 -20   6    2.91    1.78
   2 -20  -6   -2.15    1.60
   2  20   6    2.84    1.42
  -2 -20   6   -0.04    1.49
   2  20  -6    3.48    2.10
  -2  20   6    1.55    1.77
  -2  20   6    0.15    1.48
  -2 -20  -6    3.11    1.95
   2  20  -6    3.77    1.73
   2 -20   6   -0.02    1.67
  -2 -20  -6    1.08    1.03
   2 -20   6    0.88    1.43
  -2 -21   1   26.63    2.22
  -2 -21   1   28.33    2.20
   2  21   1   22.61    2.44
  -2  21  -1   25.48    2.52
   2 -21  -1   28.42    1.91
   2 -21  -1   28.06    2.53
   2  21   1   21.28    3.11
  -2  21  -1   23.29    3.16
  -2 -21   1   29.34    3.14
   2  21  -1   28.33    2.45
   2 -21   1   31.62    3.11
  -2  21   1   25.95    3.26
  -2 -21  -1   27.37    4.91
  -2  21   1   26.60    2.55
   2 -21   1   27.52    2.20
  -2 -21  -1   26.75    2.05
   2  21  -1   24.56    3.22
   2 -21   1   29.20    2.44
  -2  21  -3    3.19    1.64
  -2  21  -3    4.86    1.25
   2 -21  -3    3.10    1.72
  -2 -21   3    0.24    1.65
  -2 -21   3    1.85    1.26
   2  21   3    2.30    1.34
  -2  21   3    3.10    1.32
  -2  21   3    1.71    1.68
  -2 -21  -3    1.90    0.88
   2 -21   3    3.05    2.63
  -2 -21  -3    1.99    1.70
   2  21  -3    2.37    1.32
   2 -21   3    2.65    1.12
   2  21  -3    1.51    1.77
  -2  21  -5    4.32    1.44
   2  21   5    4.35    1.46
   2 -21  -5    3.66    0.87
  -2 -21   5    6.49    1.54
  -2 -21   5    3.31    1.81
   2  21   5    5.38    1.77
   2 -21  -5    4.39    1.99
  -2  21  -5    3.80    1.97
  -2 -21  -5    3.82    1.20
  -2  21   5    3.83    1.76
   2 -21   5    2.80    1.39
   2  21  -5    6.61    2.00
  -2  21   5    5.36    1.59
  -2 -21  -5    4.69    1.87
   2  21  -5    6.15    1.70
   2  22   0    0.83    1.18
   2  22   0    2.43    1.61
  -2 -22   0    3.07    0.98
   2 -22   0    2.58    1.81
  -2  22   0    0.90    1.28
  -2  22   0    1.69    1.64
   2 -22   0    1.44    0.85
  -2 -22   0    1.16    1.15
  -2 -22   0    2.42    3.04
  -2  22  -2   12.95    1.95
   2 -22  -2   12.62    2.18
   2  22   2   12.76    2.11
  -2 -22   2   16.44    2.79
  -2 -22   2   12.62    1.96
   2 -22  -2   16.46    2.31
   2  22   2   10.65    1.70
  -2  22  -2   14.89    2.73
   2 -22  -2   16.82    1.19
   2 -22   2   17.02    2.92
  -2  22   2   16.44    2.91
  -2  22   2   14.65    2.14
   2  22  -2   16.42    2.88
  -2 -22  -2   14.18    1.44
   2 -22   2   13.52    1.78
  -2 -22  -2   14.12    2.93
   2 -22  -4    4.28    1.83
   2  22   4    0.31    1.32
  -2  22  -4    3.67    1.81
  -2 -22   4    0.45    1.35
  -2  22  -4    1.08    1.31
  -2 -22   4    0.10    1.71
   2  22   4    1.96    1.60
  -2  22   4    2.79    1.76
  -2  22   4    2.15    1.47
   2  22  -4    1.71    1.90
   2 -22   4    0.25    1.71
  -2 -22  -4    0.38    0.93
   2 -22   4    1.85    1.23
   2  22  -4    2.51    1.49
  -2 -22  -4    1.21    1.77
  -2  23  -1   -1.51    1.17
   2  23   1    0.89    1.77
   2  23   1   -0.72    1.29
   2 -23  -1    2.36    1.95
  -2 -23   1   -0.77    1.06
  -2 -23   1    0.75    1.01
  -2 -23   1    1.46    1.70
  -2  23  -1    0.86    1.61
   2 -23  -1    3.68    1.44
   2 -23  -1    1.38    0.78
   2  23  -1    2.66    1.55
  -2  23   1    2.53    1.40
  -2 -23  -1    2.12    0.92
  -2  23   1    0.03    1.77
   2 -23   1    0.62    1.00
   2 -23   1    0.09    1.24
  -2 -23  -1    1.37    1.77
   2  23  -1    2.55    1.67
   2 -23   1    5.11    2.73
  -2 -23  -1    0.39    1.28
  -2 -23   3    1.95    1.22
   2  23   3    1.15    1.80
   2 -23  -3    0.40    1.72
  -2 -23   3    0.19    1.69
  -2  23  -3    0.16    1.79
   2  23   3    2.61    1.44
  -2  23  -3    0.82    1.34
   2 -23   3    0.04    1.16
  -2  23   3    0.87    1.46
   2 -23   3    2.16    1.75
  -2 -23  -3   -0.95    0.85
   2  23  -3   -0.95    1.34
   2  23  -3    1.41    1.84
  -2 -23  -3    0.93    2.72
  -2  23   3    0.35    1.75
  -2  23  -5    2.89    2.21
  -2 -23   5    2.46    1.50
   2  23   5    5.27    1.86
  -2  23  -5    6.30    1.65
  -2 -23   5    3.16    1.97
   2 -23  -5    5.66    1.99
   2  23   5    3.38    1.55
   2 -23  -5    3.34    0.91
   2 -23   5    3.12    1.87
  -2 -23  -5    3.20    1.08
   2  23  -5    6.82    2.22
  -2 -23  -5    5.68    2.01
  -2  23   5    3.51    1.85
   2  23  -5    4.24    1.72
  -2  23   5    6.97    1.75
   2 -23   5    2.33    1.50
   2 -24   0    2.09    0.90
  -2  24   0   -0.32    1.69
  -2 -24   0    0.73    0.97
  -2 -24   0   -1.26    1.82
   2  24   0   -0.51    1.65
   2  24   0   -1.41    1.40
   2 -24   0    0.95    1.27
  -2 -24   0    0.32    1.13
   2 -24   0    3.05    1.92
   2  24   2    5.89    1.98
  -2 -24   2    5.64    1.24
   2 -24  -2    6.43    0.90
  -2  24  -2    4.79    2.19
   2 -24  -2    6.05    1.64
   2  24   2    6.07    1.62
  -2  24  -2    6.38    1.71
  -2 -24   2    4.96    1.77
   2 -24  -2    7.25    1.83
  -2  24   2    5.14    1.52
  -2  24   2    5.63    1.91
  -2 -24  -2    6.02    0.98
   2 -24   2    7.62    1.86
   2  24  -2    5.02    2.05
   2 -24   2    6.44    1.18
  -2 -24  -2    6.95    2.02
   2  24  -2    7.36    1.60
  -2  24  -4    0.67    1.47
  -2 -24   4   -0.75    1.38
   2  24   4    1.02    1.47
   2 -24  -4    2.97    1.94
   2  24   4    2.00    1.78
  -2 -24   4    1.21    1.79
  -2  24  -4    0.70    1.96
   2  24  -4   -1.36    2.03
  -2  24   4   -2.10    1.57
   2 -24   4    0.45    1.30
   2 -24   4   -0.97    2.02
  -2 -24  -4    0.93    1.93
  -2  24   4    0.18    1.78
  -2 -24  -4   -0.95    0.91
   2  24  -4    0.90    1.55
   2 -25  -1   13.41    2.26
   2  25   1   10.74    1.57
  -2 -25   1    9.60    2.00
   2  25   1    8.87    2.61
   2 -25  -1   11.43    1.67
  -2  25  -1    8.95    1.56
  -2  25  -1    9.66    1.89
  -2 -25   1   10.84    1.30
   2 -25  -1   13.26    1.27
  -2 -25   1   11.17    1.67
   2 -25   1   13.26    1.93
  -2  25   1    8.19    1.59
  -2 -25  -1   12.37    2.20
  -2  25   1    7.36    2.38
   2  25  -1    7.70    1.45
  -2 -25  -1   11.49    1.43
   2 -25   1   11.30    1.57
  -2 -25  -1   11.68    1.58
   2 -25   1   10.54    2.04
   2  25  -1    9.39    1.84
   2  25   3    4.09    1.95
  -2 -25   3    4.11    1.30
  -2  25  -3    2.06    1.42
   2  25   3    5.10    1.64
  -2 -25   3    4.08    1.87
   2 -25  -3    3.09    1.85
   2 -25  -3    4.96    1.99
  -2  25  -3    2.88    2.81
   2 -25   3    2.17    1.82
   2  25  -3    4.04    1.63
   2 -25   3    3.29    1.28
  -2 -25  -3    3.17    0.93
   2  25  -3    1.96    2.06
  -2  25   3    4.43    1.93
  -2  25   3    3.51    1.66
  -2 -25  -3    3.86    1.91
  -2 -25   5   17.85    2.37
  -2  25  -5   25.39    2.66
   2  25   5   17.77    2.57
  -2 -25   5   23.20    3.35
  -2  25  -5   17.96    3.63
   2  25   5   18.55    2.94
   2 -25  -5   25.38    3.41
  -2  25   5   25.02    2.73
   2 -25   5   21.37    2.36
  -2 -25  -5   14.22    1.91
  -2 -25  -5   23.63    3.40
   2 -25   5   21.52    3.33
   2  25  -5   25.67    2.87
  -2  25   5   19.03    3.13
   2  25  -5   16.52    2.76
  -2 -26   0    2.28    0.98
   2  26   0    1.61    1.64
  -2 -26   0    1.21    1.85
  -2 -26   0    1.12    1.21
  -2  26   0    1.22    1.32
   2 -26   0   -0.04    0.90
   2  26   0    0.28    1.38
   2 -26   0    1.56    1.96
   2 -26   0    1.15    1.28
   2  26   2    3.95    1.68
   2 -26  -2    6.13    1.61
   2 -26  -2    6.64    0.79
  -2  26  -2    3.70    3.27
  -2  26  -2    3.88    1.34
   2  26   2    5.27    2.00
   2 -26  -2    6.29    2.00
  -2 -26   2    5.11    1.27
  -2  26   2    5.36    1.96
  -2 -26  -2    5.19    2.00
   2  26  -2    4.57    1.50
   2 -26   2    4.89    1.91
  -2 -26  -2    4.57    0.96
   2  26  -2    4.36    1.94
  -2  26   2    8.51    1.55
   2 -26   2    4.16    1.23
  -2  26  -4    4.37    1.62
  -2 -26   4    4.12    1.99
  -2  26  -4    1.27    2.12
  -2 -26   4    3.13    1.52
   2  26   4    1.99    1.59
   2  26   4    5.19    1.90
   2 -26  -4    3.10    2.05
  -2 -26  -4    0.97    1.01
   2  26  -4    1.54    2.15
   2  26  -4    4.79    1.64
  -2  26   4    3.42    1.69
   2 -26   4    3.97    1.44
  -2  26   4    2.94    1.92
  -2 -26  -4    6.15    1.97
   2 -26   4    2.37    1.89
  -2  27  -1   10.17    1.92
   2 -27  -1   11.93    2.16
   2  27   1    9.20    2.05
   2 -27  -1   10.89    1.67
   2 -27  -1   11.39    1.28
  -2  27  -1   11.75    1.68
  -2 -27   1   10.35    1.41
  -2 -27   1   10.38    1.45
   2  27   1   10.11    1.64
  -2  27   1   10.22    2.07
  -2 -27  -1    9.92    2.27
   2 -27   1   12.09    2.18
  -2  27   1    8.28    1.68
   2  27  -1    7.76    1.53
   2 -27   1   10.48    1.30
  -2 -27  -1   10.35    1.22
   2  27  -1    8.26    1.89
  -2 -27  -1    9.56    1.50
   2 -27   1    9.35    1.57
   2 -27  -3    7.76    1.98
   2  27   3    5.06    1.63
  -2 -27   3    8.49    1.49
   2 -27  -3    5.78    2.03
  -2  27  -3    4.83    2.07
   2  27   3    8.27    2.09
  -2  27  -3    4.75    1.58
  -2 -27   3    7.89    1.96
   2  27  -3    4.92    2.10
   2 -27   3    6.09    1.94
  -2  27   3   10.61    2.14
  -2 -27  -3    5.26    1.10
   2  27  -3    7.66    1.77
   2 -27   3    6.45    1.40
  -2  27   3    7.65    1.81
  -2 -27  -3    7.83    2.07
  -2  27  -5    2.49    1.77
  -2 -27   5    2.63    1.58
   2 -27  -5    5.75    2.21
  -2  27  -5    3.47    2.34
   2  27   5    1.99    1.70
  -2 -27   5    1.78    2.05
   2  27   5    2.56    1.79
   2 -27   5    2.38    1.61
  -2  27   5    1.61    1.86
   2 -27   5    2.44    2.06
  -2 -27  -5   -0.53    1.18
  -2 -27  -5    5.97    2.19
   2  27  -5    5.42    1.97
   2  27  -5    0.91    2.42
  -2  27   5    3.31    1.92
  -2 -28   0    0.77    1.03
   2  28   0   -2.43    1.44
  -2  28   0    1.25    1.77
   2 -28   0    0.01    1.32
  -2 -28   0   -0.38    1.85
   2  28   0    0.29    1.67
   2 -28   0   -0.36    1.52
   2 -28   0    1.14    2.00
  -2 -28   0    0.63    1.23
  -2  28   0   -0.81    1.40
   2 -28  -2   10.12    1.76
  -2  28  -2    8.56    1.65
  -2 -28   2   10.28    2.08
   2 -28  -2   10.28    2.31
   2  28   2    9.51    1.90
   2 -28  -2    9.49    1.17
  -2 -28   2    8.32    1.44
   2  28   2   10.74    2.21
  -2  28  -2    9.15    2.18
   2 -28   2    8.19    2.18
  -2  28   2   10.43    2.21
   2  28  -2   10.75    1.70
  -2  28   2   10.95    1.79
   2 -28   2    7.61    1.32
  -2 -28  -2    9.47    2.19
  -2 -28  -2    9.62    1.20
   2  28  -2    7.77    2.10
  -2 -28  -2    7.92    1.78
   2 -28  -4    6.74    2.13
  -2 -28   4    7.20    2.10
   2  28   4    8.41    1.80
   2 -28  -4    5.90    2.53
  -2  28  -4    5.85    1.84
   2  28   4    7.02    2.00
  -2  28  -4    2.84    2.32
  -2 -28   4    6.12    1.62
  -2  28   4    6.78    2.00
   2 -28   4    5.60    2.14
   2 -28   4    4.85    1.52
  -2 -28  -4    4.96    2.07
   2  28  -4    8.62    1.83
   2  28  -4    4.72    2.43
  -2 -28  -4    4.63    1.14
  -2  28   4    6.89    1.79
   2  29   1    1.30    1.88
   2 -29  -1    2.69    1.54
  -2  29  -1    3.81    1.54
  -2 -29   1    1.59    1.93
   2 -29  -1    1.20    2.00
   2 -29  -1    4.02    0.91
  -2  29  -1    3.54    1.86
  -2 -29   1    1.90    1.28
   2  29   1    0.23    1.60
  -2 -29   1    1.07    1.19
   2  29  -1    2.33    1.87
   2 -29   1    3.28    1.23
  -2  29   1    3.80    2.01
  -2 -29  -1    2.52    1.05
   2 -29   1    4.07    1.45
  -2  29   1    1.71    1.63
   2 -29   1    3.28    2.02
  -2 -29  -1    3.86    2.14
   2  29  -1    1.86    1.59
  -2 -29  -1    3.35    1.46
  -2  29  -3    4.33    1.59
  -2  29  -3    5.66    2.11
   2 -29  -3   10.01    2.28
  -2 -29   3    6.72    1.48
   2 -29  -3    6.30    2.09
   2  29   3    9.05    1.77
   2  29   3    9.04    2.18
  -2 -29   3    7.05    2.09
  -2 -29  -3    5.00    2.11
   2  29  -3    6.28    1.75
   2  29  -3    2.23    2.15
   2 -29   3    5.15    2.03
   2 -29   3    6.83    1.41
  -2  29   3    9.51    2.09
  -2 -29  -3    6.40    1.10
  -2  29   3    7.33    1.73
   2 -30   0    0.04    1.00
  -2 -30   0   -0.23    1.96
  -2 -30   0   -0.40    1.05
   2  30   0   -1.96    1.63
  -2  30   0    1.66    1.84
  -2  30   0    0.96    1.57
   2 -30   0   -1.35    1.37
  -2 -30   0   -1.49    1.31
   2 -30   0    0.03    2.08
   2  30   0    1.09    1.82
   2 -30  -2    4.29    2.24
  -2 -30   2    3.16    1.37
   2 -30  -2    3.91    0.86
   2  30   2    5.91    2.15
  -2  30  -2    4.45    1.99
   2  30   2    2.38    1.87
  -2  30  -2    4.75    1.70
  -2 -30   2    1.63    1.97
   2 -30  -2    2.89    1.67
  -2 -30  -2    1.82    2.07
   2  30  -2    2.89    1.57
   2  30  -2    1.69    1.83
  -2  30   2    4.78    2.15
   2 -30   2    3.66    1.21
  -2 -30  -2    0.66    1.75
  -2 -30  -2    0.59    1.02
  -2  30   2    0.68    1.77
   2 -30   2    3.48    2.01
  -2  30  -4   29.10    3.16
   2 -30  -4   38.34    3.56
   2  30   4   24.36    2.93
   2 -30  -4   31.74    3.74
  -2 -30   4   30.42    3.66
   2  30   4   25.13    3.37
  -2  30  -4   19.79    4.07
  -2 -30   4   24.05    2.76
   2 -30   4   27.08    2.62
  -2  30   4   26.93    3.44
  -2  30   4   32.59    3.16
  -2 -30  -4   18.68    2.22
   2 -30   4   29.85    3.74
   2  30  -4   19.88    4.05
  -2 -30  -4   26.12    3.66
   2  30  -4   28.28    3.17
   2  31   1    3.17    1.99
   2  31   1    3.49    1.67
  -2 -31   1    5.48    1.41
  -2  31  -1    6.44    2.02
  -2 -31   1    4.06    2.05
  -2 -31   1    4.37    1.28
  -2  31  -1    3.89    1.75
   2 -31  -1    1.27    2.00
   2 -31  -1    5.31    1.61
   2 -31  -1    7.58    1.05
   2 -31   1    2.65    2.03
  -2  31   1    5.41    1.84
  -2  31   1    6.67    2.14
  -2 -31  -1    2.33    1.60
  -2 -31  -1    3.51    2.16
   2  31  -1    5.72    2.05
   2 -31   1    5.95    1.21
   2  31  -1    4.80    1.86
   2 -31   1    3.85    1.64
  -2 -31  -1    4.60    1.13
  -2  31  -3    1.12    2.81
   2  31   3    4.17    1.72
   2  31   3    4.88    2.00
  -2 -31   3    5.01    1.51
  -2 -31   3    4.54    2.18
  -2  31  -3    4.92    1.71
   2 -31  -3    3.97    2.16
   2 -31  -3    4.60    2.11
   2  31  -3    1.70    2.25
   2  31  -3    4.41    1.91
  -2  31   3    4.79    1.75
  -2 -31  -3    4.08    2.14
  -2 -31  -3    3.25    1.12
  -2  31   3    6.94    2.05
   2 -31   3    3.99    1.43
  -2 -31  -3    4.03    2.10
   2 -31   3    5.22    2.13
  -2 -32   0   -0.79    1.13
   2 -32   0   -1.53    1.98
   2  32   0   -0.38    1.76
   2 -32   0   -0.30    1.04
  -2 -32   0   -2.21    2.00
   2  32   0    0.02    1.81
   2 -32   0   -0.15    1.45
  -2  32   0    0.12    1.58
  -2  32   0    0.85    1.94
  -2 -32   2    4.67    2.16
   2  32   2    8.63    2.31
   2 -32  -2    8.42    1.02
   2  32   2    7.82    1.97
  -2  32  -2    6.20    2.19
  -2  32  -2    6.12    1.79
   2 -32  -2    6.67    2.00
   2 -32  -2    6.40    2.35
  -2 -32   2    7.32    1.51
  -2  32   2    8.49    2.25
   2  32  -2    4.39    2.04
  -2  32   2   10.56    1.95
   2 -32   2    5.86    1.35
  -2 -32  -2    6.56    1.22
   2 -32   2    4.23    2.14
   2  32  -2    3.62    1.68
  -2 -32  -2    7.59    1.95
  -2 -32  -2    5.10    2.20
  -2  32  -4   -1.74    2.42
  -2 -32   4    1.35    2.22
   2 -32  -4    2.60    2.30
  -2 -32   4   -0.49    1.53
   2 -32  -4    1.84    2.38
  -2  32  -4    1.13    1.81
   2  32   4    1.33    1.90
   2  32   4    1.26    1.71
   2 -32   4   -1.14    1.40
  -2 -32  -4    1.88    2.29
   2  32  -4   -0.06    2.41
   2 -32   4   -0.75    2.15
   2  32  -4    2.13    2.09
  -2  32   4    1.95    2.09
  -2  32   4    1.69    1.90
  -2  33  -1    2.46    1.73
   2  33   1    4.58    2.07
  -2  33  -1    4.89    1.96
   2 -33  -1    3.63    1.71
  -2 -33   1    2.16    1.28
   2  33   1    2.33    1.69
   2 -33  -1    1.09    2.15
  -2 -33   1    1.34    2.04
   2 -33  -1    4.54    1.08
  -2 -33   1    4.34    1.45
  -2 -33  -1    1.67    2.20
   2 -33   1    2.64    1.26
  -2 -33  -1    2.04    1.63
  -2 -33  -1    3.70    1.15
   2  33  -1    2.42    1.76
   2 -33   1    3.28    1.58
  -2  33   1    4.04    1.78
  -2  33   1    5.34    2.12
   2 -33   1    0.52    2.10
   2  33  -1    3.93    2.01
  -2 -33   3    1.35    2.14
   2 -33  -3    0.12    2.02
   2 -33  -3    3.42    2.23
   2  33   3    3.99    2.15
  -2 -33   3    1.68    1.52
   2  33   3    0.14    1.83
  -2  33  -3    3.39    1.95
  -2  33  -3    1.05    2.47
   2 -33   3    0.84    2.13
  -2 -33  -3   -0.27    2.18
  -2  33   3    0.71    1.98
  -2 -33  -3    1.34    1.16
   2  33  -3    1.03    1.81
  -2 -33  -3    1.87    2.11
   2 -33   3    5.11    1.45
  -2  33   3    2.32    1.71
   2  33  -3   -1.12    2.21
   2 -34   0    1.96    1.13
   2 -34   0    1.30    1.54
   2  34   0    0.80    1.79
  -2 -34   0    0.61    1.24
  -2 -34   0   -2.50    2.23
  -2  34   0   -1.08    1.70
   2  34   0   -1.67    1.75
  -2  34   0   -0.04    2.00
   2 -34   0   -1.69    2.18
  -2 -34   0   -1.38    1.38
  -2  34  -2   10.21    2.36
   2  34   2    5.78    2.17
  -2  34  -2    6.47    1.91
  -2 -34   2    5.37    2.24
  -2 -34   2    4.47    1.51
   2 -34  -2    7.28    2.10
   2 -34  -2    7.04    1.07
   2  34   2    7.33    1.99
   2 -34  -2    5.88    2.33
   2  34  -2    4.17    1.93
  -2  34   2   10.01    2.37
  -2 -34  -2    4.46    1.92
   2 -34   2    6.87    1.44
  -2  34   2   12.83    2.09
  -2 -34  -2    1.56    1.48
   2  34  -2    6.13    2.28
  -2 -34  -2    2.48    2.37
   2 -34   2    8.08    2.31
   2  35   1    7.72    2.19
   2  35   1    5.15    1.90
  -2 -35   1    6.58    1.48
   2 -35  -1    4.02    2.44
   2 -35  -1    4.15    1.78
  -2  35  -1    5.07    2.07
  -2 -35   1    4.51    2.30
  -2  35  -1    2.24    1.84
  -2 -35  -1    4.58    1.30
   2 -35   1    6.40    1.39
  -2 -35  -1    3.79    1.71
   2  35  -1    0.60    1.84
   2  35  -1    5.22    2.00
   2 -35   1    3.25    2.25
  -2  35   1    5.61    2.00
  -2  35   1    6.75    2.23
  -2 -35  -1    1.55    2.36
   2 -35   1    3.67    1.70
  -2 -35   3   -0.14    2.16
  -2  35  -3    4.06    2.63
   2 -35  -3   -0.43    2.20
   2  35   3    0.08    1.89
  -2  35  -3    0.70    2.10
   2  35   3    5.27    2.31
  -2 -35   3    0.49    1.49
   2 -35  -3    2.92    2.08
  -2 -35  -3   -0.72    2.26
  -2 -35  -3    1.67    1.24
  -2  35   3    3.10    2.14
   2 -35   3    1.26    1.41
  -2 -35  -3   -0.47    2.35
   2  35  -3    2.13    1.89
  -2  35   3   -0.19    1.87
   2  35  -3   -2.00    2.32
   2 -35   3   -1.62    2.11
  -2 -36   0    2.02    2.43
   2 -36   0    3.58    1.68
   2 -36   0    2.61    1.36
  -2 -36   0    2.67    1.38
   2  36   0    4.36    2.00
   2 -36   0    2.67    2.47
   2  36   0   -0.31    1.83
  -2  36   0    3.06    1.78
  -2 -36   0    1.66    1.53
  -2  36   0    5.64    2.18
  -2 -36   2   10.63    1.88
   2  36   2   14.53    2.38
  -2  36  -2   19.61    3.62
   2 -36  -2   15.01    1.54
  -2 -36   2   14.23    2.59
   2  36   2   22.06    3.60
  -2  36  -2   14.04    2.25
   2 -36  -2   18.18    2.89
   2 -36  -2   16.45    2.72
   2  36  -2   13.05    2.33
  -2 -36  -2   11.92    2.17
   2  36  -2   11.55    2.55
  -2 -36  -2    8.77    2.70
   2 -36   2   18.17    2.10
   2 -36   2   13.15    2.64
  -2 -36  -2   10.20    1.59
  -2  36   2   24.32    2.78
  -2  36   2   20.88    3.48
  -2  37  -1    6.11    1.95
  -2 -37   1    2.21    2.27
   2 -37  -1    7.63    1.93
   2 -37  -1    7.27    1.25
   2  37   1    8.77    2.40
  -2 -37   1    5.12    1.68
  -2 -37   1    6.34    1.48
   2  37   1    6.32    2.06
   2 -37  -1    7.49    2.51
  -2 -37  -1    7.36    1.68
  -2  37   1    9.46    2.08
  -2 -37  -1    4.07    1.79
  -2  37   1   11.10    2.26
   2 -37   1    4.34    1.39
   2 -37   1    7.81    1.85
   2 -37   1    5.67    2.33
  -2 -37  -1    8.05    2.78
   2  37  -1    5.55    2.23
   2  37  -1    6.95    2.33
   2 -37  -3    1.38    2.31
  -2  37  -3    1.46    2.13
   2  37  -3   -0.89    2.04
  -2 -37  -3    2.27    2.29
   2 -38   0   -0.23    2.30
   2  38   0   -1.88    1.85
  -2 -38   0    0.05    1.57
  -2 -38   0   -0.57    2.39
  -2 -38   0    0.81    1.36
   2  38   0    2.54    2.10
   2 -38   0   -1.37    1.66
   2 -38   0   -0.48    1.24
  -2  38   0    3.38    2.29
  -2  38   0   -1.31    1.87
  -2 -38   2    5.20    1.59
  -2 -38   2    2.85    2.33
  -2  38  -2    5.22    2.18
   2 -38  -2    9.14    2.16
   2  38   2    3.56    2.15
   2 -38  -2    3.80    2.44
  -2  38  -2    9.49    2.50
   2  38   2    8.57    2.46
  -2 -38  -2    4.92    2.16
   2 -38   2    3.51    1.54
   2 -38   2    2.81    2.39
   2  38  -2    2.56    2.11
   2  38  -2    3.57    2.34
  -2 -38  -2    4.51    1.40
  -2 -38  -2    2.71    2.54
  -2  38   2    7.17    2.46
  -2  38   2    1.87    2.04
   2 -39  -1    7.91    2.67
   2 -39  -1   10.27    2.16
   2 -39  -1   12.89    1.69
   2  39   1    7.55    2.16
  -2 -39   1    6.79    1.68
  -2 -39   1   11.69    2.74
  -2  39  -1   18.05    3.41
  -2 -39   1    8.82    1.85
   2  39   1   12.74    2.65
  -2  39  -1   12.67    2.22
   2 -39   1    9.88    1.97
   2 -39   1    7.97    1.62
   2 -39   1    7.91    2.46
  -2 -39  -1    7.52    2.73
  -2 -39  -1    7.66    1.71
   2  39  -1    9.04    2.33
   2  39  -1    8.53    2.23
  -2 -39  -1    7.83    1.97
  -2  39   1   19.75    3.73
  -2  39   1   14.03    2.41
  -2 -40   0   25.85    2.70
  -2 -40   0   31.42    4.17
   2  40   0   33.60    3.95
   2 -40   0   27.10    3.97
   2 -40   0   27.39    2.53
   2  40   0   36.84    3.28
  -2 -40   0   23.84    2.94
   2 -40   0   30.30    3.01
   3   0   2    0.56    0.70
  -3   0   2   -0.66    0.74
   3   0  -2   -0.28    1.33
   3   0   2    0.97    0.57
  -3   0   2    1.38    0.81
   3   0  -2    0.64    1.27
  -3   0   4   -0.80    0.96
   3   0  -4   -1.89    1.31
  -3   0   4   -0.91    0.79
  -3   0  -4    0.27    1.23
   3   0   4   -0.44    0.77
   3   0   4   -0.06    0.84
  -3   0  -6    5.19    1.73
  -3   0  -6   -0.52    1.47
  -3   0   6    0.20    1.10
  -3   0   6    0.02    1.01
   3   0  -6   -0.92    1.35
   3   0   6   -0.88    1.02
   3   0   6   -0.35    0.93
  -3  -1   1   53.34    3.24
   3   1   1   49.12    3.28
  -3  -1   1   52.49    3.26
   3  -1  -1   54.77    3.61
   3   1   1   48.48    3.17
  -3  -1   1   50.78    3.62
   3   1  -1   51.54    3.58
  -3  -1  -1   52.07    3.29
  -3  -1  -1   52.91    3.27
   3  -1   1   53.59    3.24
  -3   1   1   55.58    3.21
  -3   1   1   51.14    3.29
   3   1   3    5.35    0.82
   3  -1  -3    2.36    1.48
   3  -1  -3    4.09    1.46
  -3   1  -3    4.46    1.20
  -3  -1   3    4.96    0.83
  -3  -1   3    5.15    0.98
   3   1   3    5.42    0.80
   3  -1   3    5.01    0.76
   3  -1   3    6.17    0.86
  -3   1   3    4.39    0.81
  -3   1   3    4.42    1.00
   3   1  -3    4.06    1.38
  -3   1  -5    5.86    1.61
  -3   1  -5    1.94    1.29
   3  -1  -5    1.42    1.37
   3   1   5    0.77    0.84
  -3  -1   5    0.17    0.97
   3   1   5   -0.09    0.89
  -3  -1   5   -0.51    0.93
   3   1  -5    0.86    1.37
  -3   1   5    1.27    1.05
  -3  -1  -5    3.59    1.45
   3  -1   5    0.28    0.92
  -3  -1  -5    1.19    1.35
   3  -1   5    0.09    0.80
  -3   2   0    7.21    0.66
  -3  -2   0    7.63    1.31
   3   2   2  119.93    7.19
   3   2   2  121.52    7.18
  -3  -2   2  108.55    7.22
   3   2   2  118.10    7.35
   3  -2  -2  123.26    7.59
  -3   2  -2  121.54    7.29
  -3  -2   2  120.08    7.23
  -3   2   2  113.37    7.26
  -3  -2  -2  120.01    7.34
   3  -2   2  123.73    7.21
   3   2  -2  116.07    7.50
  -3   2   2  113.75    7.17
   3  -2   2  120.77    7.15
  -3   2   2  115.82    7.53
   3   2   4    1.42    0.80
  -3   2  -4    1.31    1.18
  -3  -2   4    1.84    0.88
   3  -2  -4   -0.66    1.35
   3  -2  -4   -3.00    1.60
  -3  -2   4    1.35    0.89
   3   2   4    0.69    0.84
   3  -2   4    0.55    0.72
   3   2  -4    0.93    1.32
   3  -2   4    0.56    0.83
  -3  -2  -4    0.88    1.29
  -3   2   4    0.97    0.79
  -3   2   4    0.43    0.97
  -3  -2   6    1.20    1.05
   3   2   6   -0.55    0.91
  -3   2  -6    1.00    1.43
  -3  -2   6    1.73    1.05
   3   2   6    0.92    0.98
   3  -2  -6    1.59    1.47
   3  -2   6    0.58    1.03
   3   2  -6    0.25    1.39
  -3  -2  -6    0.88    1.60
  -3  -2  -6   -0.01    1.48
  -3   2   6    0.99    0.99
  -3   2   6    1.18    1.18
  -3   3  -1    2.32    0.60
   3   3   1   -1.18    0.86
  -3  -3   1    1.61    0.68
  -3  -3   1    1.75    1.08
   3  -3  -1    0.17    1.12
   3   3   1    1.16    0.54
  -3  -3   1    2.32    0.64
   3  -3   1    1.40    0.56
  -3   3   1    1.70    1.11
  -3   3   1    1.34    0.71
  -3   3   1    1.41    0.42
   3   3  -1    2.24    1.09
  -3  -3  -1    0.28    0.62
  -3  -3   3   17.10    1.72
  -3  -3   3   16.74    1.66
   3   3   3   19.63    2.24
   3   3   3   18.72    1.62
  -3   3  -3   17.85    2.07
   3   3   3   17.59    1.52
   3  -3  -3   15.90    2.81
  -3   3   3   18.90    1.86
   3   3  -3   19.99    2.37
   3  -3   3   18.46    1.43
   3  -3   3   17.67    1.67
  -3   3   3   19.84    1.50
   3   3   5    3.55    0.89
   3   3   5    2.74    0.92
  -3  -3   5    1.63    0.90
  -3   3  -5    0.76    1.26
   3  -3  -5   -1.58    1.68
  -3  -3   5    2.35    0.98
   3  -3  -5    3.11    1.55
   3   3  -5    1.79    1.33
  -3  -3  -5    1.14    1.42
   3  -3   5    1.26    0.77
  -3   3   5    2.49    1.09
  -3   3   5    3.29    0.86
  -3  -3  -5    0.66    1.38
   3  -3   5    0.44    0.92
   3   4   0  137.87    8.22
   3  -4   0  142.55    8.24
  -3   4   0  138.12    8.29
   3  -4   0  137.76    8.27
  -3  -4   0  129.81    8.30
  -3  -4   0  135.56    8.21
   3   4   0  129.34    8.30
  -3   4   0  140.16    8.21
   3   4   2  254.04   14.87
  -3  -4   2  244.54   14.79
   3  -4  -2  257.50   15.00
  -3  -4   2  230.20   14.78
  -3  -4   2  228.86   14.96
  -3   4  -2  246.38   14.83
   3   4   2  256.42   14.75
  -3   4   2  243.61   14.99
  -3  -4  -2  253.50   14.76
   3   4  -2  234.78   14.97
  -3   4   2  238.71   14.73
  -3  -4  -2  261.47   14.88
   3  -4   2  237.73   14.73
   3  -4   2  237.41   14.77
  -3   4   2  244.10   14.81
   3  -4   2  257.26   14.83
  -3   4  -4   21.46    2.38
  -3  -4   4   22.68    1.89
   3   4   4   22.88    1.77
  -3  -4   4   22.02    1.94
   3  -4  -4   17.58    3.00
   3   4   4   23.49    1.95
  -3   4   4   24.61    2.13
   3  -4   4   21.77    1.93
   3  -4   4   22.99    1.71
   3   4  -4   20.04    2.26
   3   4  -4   24.44    2.58
  -3   4   4   23.67    1.75
   3   4   6    7.15    1.23
  -3   4  -6    5.93    1.65
  -3  -4   6    6.95    1.25
  -3  -4   6    6.69    1.17
   3  -4  -6    9.47    1.73
   3  -4  -6    7.81    2.00
   3   4  -6    2.25    2.42
  -3  -4  -6    7.32    1.97
  -3   4   6    9.44    1.44
  -3   4   6    7.65    1.10
  -3  -4  -6    5.15    1.71
   3  -4   6    8.04    1.29
   3   4  -6    7.37    1.65
  -3  -5   1    1.97    0.75
  -3  -5   1    4.14    0.76
  -3   5  -1    2.68    0.50
  -3   5  -1    3.42    0.84
   3   5   1   -0.35    1.04
  -3  -5   1    2.21    1.17
   3  -5  -1    1.41    1.19
   3   5   1    0.04    0.65
   3  -5   1    2.00    0.63
   3   5  -1    3.43    1.21
  -3  -5  -1   -0.71    1.16
  -3   5   1    1.47    1.21
  -3  -5  -1    2.56    0.64
  -3   5   1    2.33    0.83
   3   5   3    1.22    1.20
  -3  -5   3    1.59    0.83
  -3   5  -3    0.51    1.11
   3   5   3    1.37    0.84
   3  -5  -3    2.35    1.46
  -3  -5   3    1.41    0.87
  -3  -5   3    1.15    1.40
   3   5  -3    3.27    1.26
  -3   5   3    1.86    1.44
  -3   5   3    0.14    0.98
   3  -5   3    1.07    0.65
  -3   5   3    1.47    0.65
   3  -5   3    1.37    1.12
  -3  -5   5    0.84    0.88
   3   5   5    0.23    0.94
  -3  -5   5    1.13    1.01
   3  -5  -5   -1.09    1.63
   3  -5  -5   -0.08    1.67
  -3   5  -5   -0.66    1.30
   3   5  -5    1.41    1.31
  -3   5   5    1.26    1.14
  -3   5   5    2.77    0.85
   3  -5   5    2.03    1.03
   3  -5   5    0.79    0.78
  -3  -5  -5   -2.90    1.31
   3  -6   0  712.27   45.61
  -3   6   0  762.39   45.68
   3   6   0  760.24   45.54
  -3  -6   0  785.95   45.65
  -3  -6   2  219.01   14.57
  -3  -6   2  218.56   14.77
  -3  -6   2  236.18   14.59
  -3   6  -2  240.04   14.54
   3   6   2  248.74   14.57
   3   6   2  247.03   14.71
  -3   6   2  260.20   14.80
  -3   6   2  240.32   14.51
  -3  -6  -2  260.94   14.56
  -3   6   2  268.27   14.61
   3   6  -2  238.23   14.78
   3  -6   2  218.89   14.64
   3  -6   2  232.48   14.58
  -3  -6  -2  258.50   14.71
   3   6   4    8.63    1.54
   3  -6  -4    9.67    1.75
  -3  -6   4   10.43    1.24
  -3   6  -4   14.41    2.26
   3   6   4    8.18    1.12
  -3   6  -4    6.53    1.43
  -3  -6   4    7.60    1.08
  -3   6   4    9.11    1.16
  -3   6   4    9.15    1.28
   3   6  -4   12.85    2.19
  -3   6   4   13.50    2.53
   3  -6   4    8.02    1.21
   3  -6  -6    8.46    1.83
  -3  -6   6    7.54    1.36
  -3   6  -6    3.44    1.61
  -3  -6   6    6.24    1.20
   3  -6  -6    7.36    1.68
   3   6   6    7.53    1.22
  -3   6   6    8.04    1.08
   3   6  -6    0.65    2.15
   3   6  -6    6.56    1.67
  -3  -6  -6    5.50    1.73
  -3   6   6    9.14    1.43
   3  -6   6    6.20    1.26
  -3  -6  -6    8.43    1.75
   3   7   1    1.48    1.31
  -3  -7   1    6.75    0.95
   3  -7  -1    3.59    1.02
   3   7   1    4.03    0.87
   3  -7  -1    2.74    1.30
   3  -7   1    5.90    0.80
  -3   7   1    5.73    0.95
  -3  -7  -1    5.55    0.77
  -3   7   1    3.33    1.42
   3   7  -1    4.52    0.96
  -3  -7  -1    4.15    1.38
   3   7  -1    7.48    1.43
  -3   7  -3   12.48    1.57
  -3  -7   3   12.32    1.51
   3   7   3   10.80    1.47
   3  -7  -3   12.91    2.46
  -3  -7   3   14.31    2.34
   3   7   3   12.28    2.09
  -3   7   3   12.55    1.72
   3  -7   3   13.35    2.00
   3   7  -3   19.73    2.37
  -3   7   3   12.62    1.17
  -3  -7  -3   12.77    1.20
  -3  -7  -3   12.42    1.58
   3  -7   3   12.55    1.55
  -3   7   3   11.84    2.37
  -3  -7   5    6.83    1.07
   3  -7  -5    7.33    1.72
  -3  -7   5    6.57    1.19
   3   7   5    8.05    1.19
  -3   7  -5    5.00    1.51
  -3  -7  -5    1.85    1.78
   3  -7   5    6.33    0.95
   3   7  -5    6.43    1.53
  -3   7   5    7.95    1.30
   3   7  -5    4.57    1.72
   3  -7   5    6.50    1.19
  -3   7   5    7.41    0.96
   3  -8   0    2.53    0.87
  -3  -8   0    5.02    1.22
  -3   8   0   -0.17    0.80
  -3  -8   0    3.50    0.74
  -3   8   0   -1.38    1.23
   3  -8   0   -1.78    1.20
   3  -8   0    1.20    0.51
   3   8   0    3.85    0.79
   3   8   2   35.95    2.92
   3  -8  -2   40.76    3.17
  -3   8  -2   29.36    2.36
  -3  -8   2   32.15    2.53
  -3  -8   2   32.32    3.04
   3   8   2   35.43    2.44
   3  -8   2   31.16    2.48
  -3  -8  -2   36.42    2.98
   3  -8   2   34.94    2.77
  -3   8   2   40.09    3.22
  -3   8   2   33.08    2.18
  -3   8   2   39.79    2.61
   3   8  -2   34.37    3.27
   3  -8  -4    7.43    1.85
  -3   8  -4    1.97    1.38
  -3  -8   4    4.09    0.97
  -3  -8   4    4.06    1.57
   3   8   4    4.82    1.35
  -3  -8   4    3.43    1.16
  -3  -8  -4    2.85    1.40
   3   8  -4    6.45    1.44
   3  -8   4    5.40    1.04
  -3   8  -6    6.08    2.18
  -3  -8   6    0.66    1.25
   3   8   6    2.19    1.14
   3  -8  -6    3.12    1.73
   3  -8  -6    0.50    1.55
  -3  -8   6    0.93    1.04
  -3   8  -6   -2.30    1.67
  -3   8   6    0.14    0.91
   3   8  -6   -3.81    1.93
  -3  -8  -6   -1.79    1.14
   3   8  -6    1.86    1.50
  -3   8   6   -0.76    1.30
   3  -8   6    2.13    1.25
  -3  -9   1   61.90    3.92
   3   9   1   53.88    4.27
   3   9   1   57.75    3.94
   3  -9  -1   57.12    4.00
  -3   9  -1   66.13    3.86
  -3  -9   1   66.24    4.37
  -3   9  -1   67.01    4.17
   3  -9  -1   58.93    4.32
   3   9  -1   64.25    4.39
   3   9  -1   54.29    3.97
  -3   9   1   59.01    3.96
   3  -9   1   66.58    4.19
  -3  -9  -1   63.89    4.41
  -3   9   1   55.72    4.38
  -3  -9  -1   63.21    3.84
   3  -9   1   60.87    3.86
  -3  -9   3   11.61    1.69
   3   9   3   10.42    1.46
  -3   9  -3    9.62    1.41
  -3  -9   3   11.49    1.52
   3  -9  -3   12.69    2.48
  -3   9  -3    7.60    1.53
  -3  -9   3   10.86    1.28
   3   9   3   10.82    1.53
   3  -9   3   10.42    2.00
   3  -9   3   12.42    1.29
  -3   9   3   12.27    1.38
  -3  -9  -3   11.91    1.65
  -3   9   3   13.96    2.45
  -3   9   3   12.28    1.05
  -3   9  -5    0.92    1.50
   3   9   5    1.30    1.48
  -3   9  -5    3.68    1.60
   3   9   5    2.56    1.06
  -3  -9   5    2.03    0.98
  -3  -9   5   -0.69    1.13
  -3  -9  -5   -3.45    0.98
  -3   9   5    0.18    1.56
   3  -9   5    0.76    1.03
  -3  -9  -5   -0.57    1.37
  -3   9   5    1.14    1.23
  -3   9   5    0.20    0.75
   3  10   0  167.52   10.15
  -3 -10   0  160.27   10.34
   3 -10   0  173.16   10.17
   3  10   0  164.39   10.37
  -3  10   0  161.91   10.32
   3 -10   0  166.97   10.06
   3 -10   0  177.10   10.35
  -3 -10   0  169.43   10.11
  -3  10   0  163.94   10.14
  -3  10  -2   25.64    1.91
  -3 -10   2   25.57    2.08
  -3 -10   2   27.73    2.77
   3  10   2   25.14    2.07
   3 -10  -2   27.15    2.80
  -3  10  -2   24.39    2.39
   3  10   2   23.32    2.63
  -3  10   2   26.66    2.85
  -3 -10  -2   20.93    1.83
   3  10  -2   25.75    2.25
  -3 -10  -2   23.52    2.71
  -3  10   2   27.95    2.24
   3 -10   2   24.33    2.52
   3 -10   2   23.45    1.99
   3  10  -2   29.46    2.88
   3  10   4   41.81    3.60
  -3 -10   4   53.03    3.30
  -3  10  -4   38.33    3.59
  -3 -10   4   56.20    3.17
  -3  10  -4   52.35    3.16
   3  10   4   39.57    3.16
   3 -10   4   45.23    3.52
   3 -10   4   44.64    3.22
  -3 -10  -4   43.50    3.66
   3  10   6   14.07    1.92
   3 -10  -6   16.40    2.89
  -3 -10   6   12.77    1.84
  -3 -10   6   14.05    1.92
  -3  10  -6    9.68    2.05
  -3 -10  -6   15.82    2.58
  -3 -10  -6    6.35    1.45
   3 -10   6   11.81    1.60
   3  10  -6   16.55    2.36
   3  10  -6   11.43    1.93
  -3  10   6   12.70    1.66
   3  11   1   10.42    1.65
   3 -11  -1   11.34    1.75
  -3  11  -1   13.19    1.46
  -3  11  -1   14.17    2.02
   3 -11  -1    9.76    1.43
  -3 -11   1   10.51    1.49
   3  11   1   10.09    1.25
  -3 -11   1    9.74    1.65
  -3 -11  -1   12.17    1.24
   3  11  -1   15.12    2.44
   3 -11   1   15.12    2.08
  -3  11   1    9.81    1.24
   3 -11   1   10.03    1.32
  -3 -11  -1   11.23    1.78
  -3  11   1   10.47    1.70
   3  11  -1   12.57    1.63
   3  11   3    3.01    1.01
  -3 -11   3    4.63    1.10
   3 -11  -3    7.50    1.61
   3  11   3    4.77    1.43
  -3  11  -3    3.31    0.99
  -3 -11   3    5.56    1.47
  -3  11  -3    2.89    1.35
   3 -11   3    5.66    1.36
  -3  11   3    7.49    1.23
   3 -11   3    4.23    1.02
  -3  11   3    4.92    1.65
  -3 -11  -3    5.49    1.56
  -3 -11   5    0.09    1.18
  -3 -11   5    1.65    1.10
   3  11   5    1.43    1.47
   3  11   5    2.72    1.09
  -3  11  -5   -2.50    1.48
   3 -11  -5    2.50    1.63
  -3  11  -5    3.66    1.12
  -3 -11  -5    1.11    1.55
  -3 -11  -5   -1.55    0.96
   3  11  -5    4.33    1.68
   3 -11   5    1.35    1.16
  -3  11   5    0.95    1.55
  -3  11   5    2.02    1.25
   3  12   0   16.25    2.49
  -3  12   0   11.39    1.62
   3  12   0   14.90    1.70
   3 -12   0   15.87    1.67
   3 -12   0   10.69    1.69
  -3 -12   0   11.28    1.43
   3 -12   0   12.11    1.16
  -3  12   0   10.97    1.72
  -3 -12   0   14.88    2.31
  -3 -12   2    7.22    1.61
  -3 -12   2    7.29    1.12
   3  12   2   10.46    1.26
   3 -12  -2    8.92    1.61
   3  12   2    8.64    1.61
  -3  12  -2   13.76    1.31
  -3 -12  -2    8.29    1.72
  -3 -12  -2    8.33    0.98
   3 -12   2   10.03    1.13
   3 -12   2    8.05    1.50
  -3  12   2    8.66    1.23
   3  12  -2    9.23    1.33
  -3  12   2    8.69    1.66
   3  12  -2    8.72    1.68
  -3  12  -4   25.87    2.32
  -3 -12   4   33.20    2.49
   3  12   4   26.33    2.32
   3  12   4   26.54    2.85
  -3 -12   4   33.25    2.97
  -3 -12  -4   29.04    2.95
   3 -12   4   26.37    2.35
   3 -12   4   28.87    2.75
  -3  12  -6    8.67    2.04
   3  12   6    9.60    1.48
   3  12   6   10.65    1.97
  -3  12  -6   14.71    1.96
  -3  12  -6   19.99    3.45
   3 -12  -6    9.54    2.07
  -3 -12   6   10.60    1.63
  -3 -12  -6   10.52    2.00
  -3  12   6   12.49    1.68
   3  12  -6   12.38    2.08
   3 -12   6   11.29    1.60
  -3 -12  -6    6.29    1.42
   3  12  -6   10.61    2.12
   3  13   1    0.97    1.46
   3 -13  -1    2.15    1.57
  -3  13  -1    3.33    0.92
  -3 -13   1    3.26    1.01
  -3 -13   1    2.36    0.75
  -3 -13   1    3.79    1.55
   3 -13  -1    2.28    1.11
   3  13   1    2.58    1.09
  -3  13  -1    3.55    1.32
  -3  13   1    2.86    1.53
   3 -13   1    5.09    1.35
  -3  13   1    1.38    1.05
   3  13  -1    4.37    1.55
   3 -13   1    0.12    1.12
  -3 -13  -1    3.15    0.79
   3 -13   1    3.44    0.83
   3  13  -1    5.44    1.15
  -3 -13  -1    3.15    1.44
   3 -13  -3    9.37    1.75
  -3  13  -3    8.53    1.17
  -3 -13   3   10.25    1.70
   3  13   3    8.50    1.69
  -3 -13   3   10.22    1.37
  -3  13  -3    9.78    1.55
   3 -13   3    7.74    1.22
  -3 -13  -3    8.66    0.99
   3  13  -3   15.78    2.62
   3 -13   3   11.10    2.20
  -3  13   3    8.57    1.79
  -3  13   3   10.00    1.40
  -3 -13  -3    8.30    1.75
   3  13  -3   10.63    1.44
   3 -13  -5    3.14    1.69
   3  13   5    0.81    1.10
  -3 -13   5    1.83    1.94
  -3  13  -5   -0.04    1.20
  -3 -13   5    0.63    1.25
  -3  13   5    2.78    1.29
   3  13  -5    4.78    1.73
   3 -13   5    2.97    1.20
  -3 -13  -5   -0.47    1.02
   3 -13   5    4.00    1.54
  -3 -13  -5    1.85    1.61
  -3  13   5    2.40    1.63
  -3  14   0   -1.33    1.45
  -3 -14   0   -0.66    0.85
   3 -14   0    1.05    0.69
   3  14   0    1.16    1.46
  -3 -14   0    1.34    1.46
  -3 -14   0   -0.16    0.84
   3 -14   0   -0.36    1.54
   3  14   0    1.70    1.08
   3 -14   0    1.02    1.13
  -3  14   0   -0.78    1.03
  -3 -14   2   14.03    2.50
   3  14   2   11.82    1.83
   3 -14  -2   11.13    1.79
  -3 -14   2   10.19    1.29
   3  14   2   12.21    1.38
  -3  14   2   13.07    1.89
   3 -14   2   12.55    2.26
   3 -14   2    9.18    1.33
  -3 -14  -2   12.06    1.31
   3  14  -2    9.72    1.33
  -3 -14  -2   13.56    1.93
  -3  14   2   13.29    1.79
   3  14  -2   14.70    2.53
  -3 -14   4   20.03    2.79
  -3 -14   4   21.47    2.22
  -3  14  -4   16.39    2.19
  -3  14  -4   14.85    2.20
   3  14   4   21.81    2.13
   3 -14  -4   26.08    2.89
   3 -14  -4   28.07    1.68
   3  14   4   19.08    2.70
  -3  14   4   27.61    2.35
   3  14  -4   31.09    3.04
   3 -14   4   21.88    2.20
  -3 -14  -4   22.80    2.90
   3 -14   4   21.57    2.67
   3  14   6    0.44    1.27
  -3 -14   6    1.80    1.41
  -3  14  -6   -2.56    1.35
   3 -14  -6    3.58    1.79
   3  14   6    1.12    1.69
  -3  14  -6   -3.40    2.06
  -3  14   6    1.70    1.76
   3  14  -6   -1.77    1.68
  -3 -14  -6   -2.07    1.11
  -3 -14  -6    2.20    1.84
   3 -14   6    0.89    1.36
  -3  14   6    1.14    1.39
   3  14  -6    3.77    1.86
  -3 -15   1    1.70    0.96
   3 -15  -1    1.60    1.63
   3 -15  -1    1.87    1.05
   3  15   1    1.31    1.09
  -3  15  -1    1.64    1.42
  -3  15  -1    2.23    1.03
   3 -15  -1    2.22    0.49
   3  15   1    1.98    1.47
  -3 -15   1    2.18    1.53
  -3 -15   1    1.44    0.81
  -3 -15  -1    2.86    1.57
   3 -15   1    0.79    0.82
   3  15  -1    1.48    1.02
   3 -15   1    1.03    1.12
   3 -15   1    1.45    1.41
  -3  15   1   -0.04    1.17
   3  15  -1    2.76    1.47
  -3  15   1    0.84    1.55
  -3 -15  -1    1.94    0.78
   3 -15  -3    9.23    1.83
  -3 -15   3    7.92    1.66
   3  15   3    7.58    1.27
   3  15   3    8.37    1.72
   3 -15  -3    5.29    0.68
   3  15  -3    7.99    1.40
   3 -15   3    9.56    1.56
  -3 -15  -3    7.20    1.72
  -3  15   3    8.26    1.74
   3 -15   3   10.51    2.04
  -3 -15  -3    8.02    0.94
   3  15  -3    9.57    1.83
  -3  15   3    9.36    1.42
  -3 -15   5    4.78    1.33
  -3  15  -5   -0.37    1.65
   3  15   5    4.83    1.23
  -3 -15   5    5.26    1.66
  -3  15  -5    0.25    1.31
   3 -15  -5    6.73    1.80
   3  15   5    3.24    1.54
  -3  15   5    2.99    1.34
  -3 -15  -5    4.54    1.78
   3 -15   5    4.04    1.25
  -3  15   5    3.90    1.68
   3  15  -5    3.60    1.51
  -3 -15  -5   -0.03    0.98
   3 -15   5    3.10    1.48
   3  15  -5    6.56    1.84
  -3  16   0   19.15    2.03
  -3 -16   0   23.15    1.78
   3 -16   0   24.47    2.83
   3 -16   0   19.79    1.58
   3  16   0   19.94    2.01
   3 -16   0   19.51    2.01
  -3 -16   0   19.93    2.65
  -3  16   0   16.96    2.61
  -3 -16   0   20.97    1.77
   3  16   0   17.61    2.58
   3  16   2   32.53    3.19
  -3  16  -2   44.40    3.47
  -3  16  -2   40.64    2.87
  -3 -16   2   38.24    2.87
   3  16   2   34.99    3.53
  -3 -16   2   37.80    3.54
   3 -16  -2   39.20    3.55
   3  16  -2   39.57    3.63
  -3 -16  -2   38.15    2.64
   3 -16   2   38.01    2.80
  -3  16   2   38.85    3.62
   3 -16   2   45.64    3.43
  -3 -16  -2   39.58    3.53
  -3  16   2   41.92    3.03
   3  16  -2   40.48    2.96
   3 -16  -4   13.75    2.71
  -3 -16   4   11.14    1.86
  -3  16  -4   10.29    1.81
   3 -16  -4   15.90    1.12
   3  16   4   10.07    1.74
   3  16   4    9.81    1.36
  -3  16  -4   14.26    1.77
  -3 -16   4   11.34    1.50
  -3  16   4   10.62    1.54
  -3  16   4   13.41    2.60
   3  16  -4   18.68    2.82
   3 -16   4   12.07    1.75
  -3 -16  -4   10.02    1.16
  -3 -16  -4   13.28    1.94
   3  16  -4   14.97    2.10
   3 -16   4    9.29    1.41
   3  16   6   37.82    3.11
   3  16   6   37.45    3.76
   3 -16  -6   41.94    2.78
  -3 -16   6   35.08    3.18
   3 -16  -6   45.64    3.99
  -3  16  -6   33.83    3.20
   3  16  -6   38.21    3.42
   3 -16   6   33.11    3.08
  -3  16   6   44.93    3.31
  -3  16   6   44.10    3.89
  -3 -16  -6   35.06    3.85
   3  16  -6   42.57    4.04
   3 -17  -1    8.08    1.79
  -3  17  -1    5.29    1.53
  -3 -17   1    7.13    1.10
   3  17   1    4.84    1.63
   3 -17  -1    6.48    0.85
  -3 -17   1    7.19    1.64
   3 -17  -1    7.89    1.30
  -3  17  -1    6.26    1.14
  -3 -17   1    6.75    0.99
   3  17   1    6.95    1.40
  -3 -17  -1    6.98    1.76
   3 -17   1    6.45    1.24
   3 -17   1    6.37    0.95
   3  17  -1    5.40    1.50
  -3 -17  -1    6.97    0.96
   3  17  -1    6.88    1.60
   3 -17   1   12.31    2.35
  -3  17   1    6.31    1.68
   3 -17  -3    1.05    1.64
  -3 -17   3    1.45    2.63
   3  17   3    0.84    1.48
  -3 -17   3    1.72    1.14
   3  17   3    0.58    1.07
  -3  17   3    0.96    1.24
   3 -17   3    1.41    1.02
  -3  17   3    1.51    1.59
  -3 -17  -3    0.39    2.17
   3  17  -3    0.91    1.69
   3  17  -3    1.58    1.27
   3 -17   3    2.35    1.54
  -3 -17  -3    3.34    0.85
  -3  17  -5    3.50    1.72
   3 -17  -5    4.98    1.85
  -3  17  -5    3.58    1.51
   3  17   5    3.39    1.24
  -3 -17   5    4.75    1.46
  -3 -17   5    6.02    1.75
   3  17   5    4.54    1.61
  -3  17   5    2.39    1.74
   3 -17   5    5.64    1.57
   3  17  -5    5.27    1.55
  -3 -17  -5    4.53    1.75
   3  17  -5    6.72    1.87
  -3 -17  -5    0.86    0.94
   3 -17   5    1.87    1.31
  -3  17   5    6.09    1.50
   3 -18   0    3.54    1.63
   3  18   0    1.31    2.22
  -3 -18   0    2.29    1.53
   3 -18   0    3.75    0.79
  -3  18   0    1.29    1.09
   3 -18   0    3.55    1.19
  -3 -18   0    2.33    0.97
  -3  18   0    1.17    1.53
  -3 -18   0    2.09    0.95
   3  18   0    2.67    1.58
   3  18   2   18.66    2.97
  -3 -18   2   19.46    2.89
  -3  18  -2   25.94    2.86
   3  18   2   18.61    2.26
   3 -18  -2   22.36    2.51
  -3 -18   2   20.59    2.06
  -3  18  -2   23.21    2.13
   3 -18  -2   25.97    3.41
  -3 -18  -2   21.65    1.79
  -3  18   2   22.18    2.92
  -3 -18  -2   20.33    3.05
   3 -18   2   18.55    2.01
   3 -18   2   24.82    2.80
   3  18  -2   24.70    3.08
  -3  18   2   24.98    2.23
   3  18  -2   22.77    2.26
  -3 -18   4    0.06    1.58
   3 -18  -4    1.23    1.71
  -3  18  -4    3.07    1.59
  -3 -18   4    0.41    1.26
  -3  18  -4    2.20    1.11
   3 -18  -4   -2.06    0.54
   3  18   4   -0.13    1.18
   3 -18   4   -0.45    1.48
   3  18  -4    0.36    1.45
  -3  18   4    0.55    1.39
  -3  18   4    1.33    1.62
   3  18  -4    2.81    2.57
  -3 -18  -4    1.70    0.83
  -3 -18  -4    2.85    1.62
   3 -18   4    0.06    1.20
  -3  18  -6    3.88    1.55
  -3 -18   6    8.07    1.62
  -3 -18   6    4.23    1.86
  -3  18  -6    1.18    1.96
   3  18   6    4.78    1.72
   3 -18  -6    8.92    2.06
   3  18   6    6.41    1.39
  -3 -18  -6    9.15    1.98
  -3  18   6    5.14    1.91
   3 -18   6    3.24    1.53
   3  18  -6    4.83    1.76
  -3 -18  -6    3.68    1.08
  -3  18   6    3.94    1.55
   3  18  -6    6.31    2.06
  -3 -19   1   24.41    1.95
   3 -19  -1   22.43    2.29
   3  19   1   17.09    2.78
  -3  19  -1   22.81    2.93
   3 -19  -1   23.09    3.04
   3 -19  -1   23.57    1.66
  -3 -19   1   23.78    2.52
  -3  19  -1   20.46    2.45
   3  19   1   22.85    2.29
  -3 -19   1   27.10    2.96
   3  19  -1   23.85    3.10
  -3 -19  -1   24.83    3.12
   3 -19   1   28.46    2.81
  -3 -19  -1   22.42    1.91
  -3  19   1   19.78    2.33
   3 -19   1   25.11    2.23
  -3  19   1   21.36    3.04
   3 -19   1   24.36    1.93
   3  19  -1   27.50    2.33
   3 -19  -3    2.57    1.69
  -3  19  -3    5.98    1.66
  -3 -19   3    3.27    1.62
   3  19   3    0.15    1.65
  -3 -19   3    3.09    1.18
  -3  19  -3    3.66    1.15
  -3  19   3    0.90    1.36
   3 -19   3    1.88    1.14
   3 -19   3    2.15    1.61
   3  19  -3    1.65    1.77
  -3 -19  -3    1.67    0.90
  -3 -19  -3    3.00    1.73
   3 -19  -5    4.13    0.82
   3 -19  -5    6.57    2.00
   3  19   5    7.13    1.77
  -3  19  -5    8.75    1.42
  -3  19  -5    6.38    1.93
  -3 -19   5    5.36    1.52
   3  19   5    3.69    1.36
  -3 -19   5    5.04    1.77
  -3  19   5    6.62    1.82
   3 -19   5    5.93    1.65
  -3  19   5    4.69    1.64
  -3 -19  -5    6.04    1.03
   3 -19   5    8.80    1.56
   3  19  -5    4.06    1.63
   3  19  -5    7.57    2.03
  -3 -19  -5    8.59    1.93
  -3 -20   0   10.68    1.85
   3 -20   0    8.45    1.82
  -3  20   0    6.74    1.72
  -3 -20   0   10.32    1.40
  -3 -20   0    9.84    1.49
   3 -20   0    7.96    1.37
   3 -20   0   10.16    1.26
   3  20   0   10.06    1.46
   3  20   0    8.66    1.85
  -3  20   0    6.78    1.30
  -3  20  -2    4.34    1.13
  -3  20  -2    4.46    1.56
   3  20   2    1.49    1.82
  -3 -20   2    2.23    1.08
  -3 -20   2    0.96    2.14
   3 -20  -2    2.25    1.83
   3  20   2    1.37    1.34
   3 -20  -2    2.53    1.45
   3  20  -2    3.65    1.34
   3 -20   2    3.73    1.67
  -3  20   2    1.26    1.73
   3  20  -2    2.97    1.70
   3 -20   2    1.09    1.03
  -3 -20  -2    1.71    0.88
  -3 -20  -2    1.53    2.17
   3  20   4   10.27    1.49
  -3  20  -4   15.03    1.91
  -3 -20   4    8.17    1.47
  -3  20  -4   10.39    1.92
   3  20   4    9.14    1.82
   3 -20  -4   10.48    2.02
  -3 -20  -4    9.80    1.18
   3 -20   4    8.25    1.82
  -3  20   4    9.29    2.00
  -3  20   4   10.75    1.69
   3  20  -4   12.43    1.75
   3 -20   4   10.75    1.50
   3  20  -4   10.26    2.06
   3  20   6    0.75    1.40
   3 -20  -6    2.90    2.03
  -3  20  -6    0.60    2.07
  -3 -20   6    2.18    1.78
   3 -20  -6    0.93    0.97
  -3 -20   6    0.12    1.44
  -3  20  -6    0.09    1.46
   3  20   6    3.03    1.73
   3 -20   6    0.45    1.37
  -3 -20  -6    4.13    1.93
   3  20  -6    3.38    1.80
  -3  20   6    1.15    1.82
   3  20  -6    3.00    2.09
  -3 -20  -6    3.41    1.61
   3 -20   6    4.15    1.70
  -3  20   6    0.25    1.58
  -3  21  -1    5.28    1.18
  -3 -21   1    5.44    1.11
   3 -21  -1    5.38    1.41
  -3  21  -1    5.46    1.60
   3  21   1    4.73    1.71
  -3 -21   1    5.82    1.99
   3  21   1    3.76    1.32
  -3 -21   1    5.18    1.08
   3 -21  -1    4.74    0.76
   3  21  -1    6.13    1.82
   3 -21   1    4.92    1.03
  -3 -21  -1    5.33    3.00
  -3 -21  -1    5.90    1.00
  -3  21   1    6.23    1.39
  -3  21   1    5.39    1.80
   3  21  -1    6.41    1.35
   3 -21   1    5.91    1.33
   3 -21   1    6.66    1.69
  -3 -21   3    8.56    1.83
   3  21   3    9.59    2.80
  -3 -21   3    8.50    1.39
  -3  21  -3   13.58    2.61
  -3  21  -3    7.87    1.40
   3  21   3    9.03    1.46
   3 -21   3    9.43    1.33
  -3 -21  -3    9.66    1.97
   3  21  -3    8.41    1.53
  -3  21   3    7.81    1.56
   3 -21   3    9.02    1.91
   3  21  -3    8.00    1.98
  -3 -21  -3    8.93    1.07
  -3  21   3    6.68    1.95
  -3 -21   5    1.15    1.77
   3 -21  -5   -0.51    0.76
  -3  21  -5    0.08    1.98
   3 -21  -5    1.23    1.93
   3  21   5   -0.78    1.37
   3  21   5    0.63    1.63
  -3  21  -5    1.02    1.39
  -3 -21   5   -0.35    1.48
  -3 -21  -5    0.44    1.00
   3  21  -5    2.88    2.01
   3 -21   5   -1.58    1.34
   3 -21   5   -0.17    1.74
  -3  21   5   -0.81    1.68
  -3 -21  -5    4.19    1.88
  -3  21   5   -0.67    1.45
   3  21  -5    2.76    1.69
   3  22   0   11.38    1.91
   3 -22   0   14.92    1.49
  -3 -22   0   16.98    1.82
   3  22   0   11.52    1.58
  -3  22   0   13.65    2.73
   3 -22   0   18.03    2.95
  -3 -22   0   19.44    2.85
   3 -22   0   15.37    2.01
  -3  22   0   12.34    1.54
  -3 -22   0   14.67    1.66
  -3  22  -2   -0.55    1.12
   3  22   2   -0.76    1.33
  -3  22  -2    2.59    1.58
  -3 -22   2    2.07    1.69
  -3 -22   2    0.30    1.12
   3  22   2    0.11    1.74
   3 -22  -2    0.72    1.80
   3 -22  -2    1.94    1.57
  -3  22   2   -1.21    1.83
   3 -22   2   -0.24    1.06
  -3 -22  -2   -0.51    0.87
  -3 -22  -2    0.23    1.80
   3 -22   2    1.89    1.68
   3  22  -2    0.78    1.77
   3  22  -2    2.43    1.35
  -3  22   2    0.36    1.38
   3  22   4    2.50    1.70
  -3  22  -4    3.64    1.90
   3  22   4    1.46    1.30
   3 -22  -4    1.99    1.86
  -3  22  -4    3.21    1.34
  -3 -22   4    2.06    1.33
  -3 -22   4    1.78    1.76
   3 -22   4    1.75    1.75
   3  22  -4    4.29    1.55
  -3 -22  -4    2.10    1.00
  -3 -22  -4    3.59    1.83
   3 -22   4    1.68    1.27
  -3  22   4    2.59    1.68
  -3  22   4    2.46    1.56
   3  22  -4    1.70    1.96
  -3 -23   1    3.41    1.14
  -3  23  -1    5.69    1.37
   3 -23  -1    4.20    1.44
  -3 -23   1    3.70    1.10
  -3 -23   1    4.94    1.80
   3  23   1    2.61    1.74
  -3  23  -1    4.50    1.70
   3 -23  -1    3.77    1.97
   3  23   1    1.55    1.34
   3 -23  -1    3.75    0.75
  -3 -23  -1    3.82    0.96
   3  23  -1    6.82    1.75
   3 -23   1    3.61    1.40
  -3  23   1    3.38    1.53
  -3 -23  -1    5.95    1.99
  -3 -23  -1    1.41    1.28
   3  23  -1    5.87    1.61
  -3  23   1    2.80    1.81
   3 -23   1    2.72    1.01
   3  23   3    1.52    1.35
   3  23   3    2.90    1.78
  -3 -23   3    1.34    1.29
  -3 -23   3    1.32    1.76
   3 -23  -3    0.29    1.73
  -3  23  -3    2.28    1.82
   3 -23  -3    2.65    1.81
  -3 -23  -3   -0.37    0.93
   3 -23   3    1.76    1.68
   3 -23   3   -0.96    1.19
  -3  23   3    2.02    1.82
  -3  23   3    1.49    1.40
   3  23  -3   -0.55    1.92
   3  23  -3    0.93    1.48
  -3 -23   5    5.17    2.01
  -3  23  -5    8.55    2.17
   3  23   5    5.02    1.55
  -3 -23   5    3.71    1.61
   3  23   5    4.76    1.80
   3 -23  -5    7.28    2.14
  -3  23  -5    6.40    1.53
   3  23  -5    3.50    2.16
   3 -23   5    6.31    1.65
   3 -23   5    5.51    1.93
  -3 -23  -5    6.50    2.12
  -3  23   5    7.18    1.97
  -3  23   5    7.16    1.82
   3  23  -5    6.24    1.78
  -3 -23  -5    4.92    1.37
   3 -24   0    7.46    1.00
  -3 -24   0    5.22    1.23
   3  24   0    5.88    1.52
   3 -24   0    4.49    1.91
  -3 -24   0    7.42    1.88
   3 -24   0    5.38    1.41
   3  24   0    7.11    1.88
  -3  24   0    4.39    1.84
  -3 -24   2    0.49    1.70
   3 -24  -2    0.56    1.47
   3  24   2    0.84    1.38
  -3 -24   2    0.48    1.20
  -3  24  -2    2.49    1.79
  -3  24  -2    0.87    1.56
   3 -24  -2    2.28    2.74
   3  24   2   -0.13    1.82
  -3 -24  -2    1.11    1.75
   3 -24   2    0.04    1.08
   3 -24   2    0.53    1.72
   3  24  -2    2.92    1.40
  -3  24   2    1.09    1.87
  -3  24   2    3.15    1.47
   3  24  -2   -0.06    2.81
  -3 -24  -2   -1.06    0.89
  -3 -24   4    1.54    1.44
   3  24   4    1.83    1.76
   3 -24  -4    0.65    1.85
   3  24   4    2.23    1.46
  -3  24  -4    2.28    1.42
  -3 -24   4   -0.02    1.78
  -3  24  -4    2.62    1.90
   3 -24   4    1.18    1.76
   3  24  -4    0.18    1.96
  -3 -24  -4    3.84    1.96
  -3 -24  -4   -1.36    0.96
   3 -24   4    2.26    1.25
  -3  24   4    1.57    1.57
  -3  24   4    1.13    1.76
   3  24  -4    1.68    1.63
   3  25   1    0.55    2.31
  -3  25  -1    1.89    1.68
  -3 -25   1    2.19    1.75
   3  25   1    0.71    1.45
   3 -25  -1    3.11    2.02
  -3 -25   1    1.97    1.09
  -3  25  -1    2.08    1.40
   3 -25  -1    1.42    0.73
  -3 -25   1    0.98    1.11
   3 -25  -1    0.94    1.96
  -3 -25  -1    2.01    0.99
  -3 -25  -1    1.90    1.36
   3  25  -1    3.46    1.28
   3 -25   1    1.79    1.00
  -3  25   1   -0.12    1.84
  -3 -25  -1    3.03    2.00
   3 -25   1    1.99    1.35
  -3  25   1   -2.01    1.40
   3 -25   1    1.99    1.74
  -3  25  -3    1.97    1.35
   3 -25  -3    1.16    1.71
  -3 -25   3   -0.03    1.75
  -3 -25   3   -0.62    1.22
   3  25   3   -0.05    1.42
  -3  25  -3   -0.77    2.02
   3  25   3    0.51    1.75
   3 -25  -3    0.49    1.74
  -3 -25  -3   -0.27    1.87
   3  25  -3    0.42    1.86
   3 -25   3   -0.27    1.19
   3 -25   3   -1.33    1.70
   3  25  -3    1.95    1.43
  -3 -25  -3   -0.30    0.92
  -3  25   3    1.92    1.73
  -3  25   3    1.65    1.43
   3 -25  -5   22.59    3.40
  -3  25  -5    8.95    1.91
  -3 -25   5   14.87    1.93
   3  25   5    9.71    1.98
   3  25   5   10.68    1.75
  -3 -25   5   18.96    3.26
  -3  25  -5   10.70    2.48
   3  25  -5   15.52    2.13
  -3  25   5   16.79    2.98
   3  25  -5   15.73    2.74
  -3  25   5   19.22    2.64
  -3 -25  -5   14.26    2.38
   3 -25   5   12.97    2.27
   3 -25   5   12.17    1.86
   3  26   0    1.55    1.32
  -3  26   0   -0.94    1.30
  -3 -26   0    3.57    1.84
   3 -26   0    2.00    1.37
  -3 -26   0    1.94    1.06
   3 -26   0    1.81    1.93
   3 -26   0    2.54    0.91
   3  26   0    0.70    1.58
  -3 -26   2    4.74    1.31
   3  26   2    9.48    1.67
   3 -26  -2    9.59    2.11
  -3  26  -2    6.25    2.19
   3 -26  -2    7.66    1.62
  -3 -26   2    8.94    2.05
  -3  26  -2    8.33    1.58
   3  26   2    8.02    2.11
   3 -26   2    7.64    1.91
   3  26  -2    8.74    1.72
  -3 -26  -2    7.19    2.08
  -3  26   2    8.32    2.04
  -3 -26  -2    8.21    1.13
   3 -26   2    7.09    1.29
  -3  26   2    8.05    1.60
   3  26  -2    7.89    2.13
  -3  26  -4    3.10    2.21
  -3  26  -4    5.96    1.65
   3  26   4    3.85    1.47
   3  26   4    4.09    1.75
  -3 -26   4    2.82    1.96
   3 -26  -4    4.10    1.94
  -3 -26   4    3.76    1.48
   3 -26   4    3.49    1.97
   3  26  -4    0.10    2.18
  -3  26   4    3.15    1.92
  -3 -26  -4    3.88    2.00
  -3  26   4    2.87    1.80
  -3 -26  -4    1.24    1.08
   3  26  -4    5.60    1.75
   3 -26   4    5.17    1.44
  -3 -27   1    0.66    1.23
   3  27   1    0.94    1.40
  -3  27  -1   -0.85    1.74
   3  27   1    0.61    1.74
  -3 -27   1    0.83    1.13
  -3  27  -1    0.78    1.42
   3 -27  -1    3.13    2.02
   3 -27  -1    2.74    1.49
   3 -27  -1    0.99    0.77
  -3 -27   1    1.31    1.81
  -3  27   1    1.47    1.51
   3  27  -1    1.48    1.35
  -3 -27  -1    0.37    1.97
  -3  27   1    2.47    1.78
   3 -27   1    1.62    1.82
   3  27  -1    0.30    1.72
  -3 -27  -1    1.02    1.33
   3 -27   1    1.39    1.37
   3 -27   1    1.63    1.02
  -3 -27  -1    2.89    0.99
  -3  27  -3   13.03    2.26
   3 -27  -3   16.00    3.17
   3 -27  -3   14.38    2.16
  -3 -27   3   13.57    1.71
   3  27   3   16.40    1.98
   3  27   3   18.32    3.15
  -3  27  -3    9.76    1.71
  -3 -27   3   15.12    3.07
   3 -27   3   12.09    1.61
   3  27  -3   13.15    1.86
  -3  27   3   17.72    3.10
  -3  27   3   13.64    1.84
   3  27  -3   11.00    2.31
  -3 -27  -3   11.51    1.56
  -3 -27  -3   14.41    2.35
  -3 -27   5    5.81    2.12
  -3  27  -5    3.70    2.27
   3 -27  -5    9.72    2.14
   3  27   5    6.38    1.71
  -3  27  -5    5.25    1.81
   3  27   5    3.65    1.88
  -3 -27   5    7.03    1.70
   3  27  -5    8.21    1.99
   3 -27   5    6.57    1.64
  -3 -27  -5    2.75    1.34
  -3 -27  -5    6.64    2.08
  -3  27   5    8.43    1.96
   3 -27   5    7.89    2.19
  -3  27   5    6.04    2.06
   3  27  -5    5.37    2.56
  -3 -28   0   -1.44    1.01
   3 -28   0    0.19    1.60
  -3  28   0   -0.87    1.41
  -3 -28   0   -1.34    1.21
   3  28   0    0.95    1.74
   3  28   0   -1.06    1.55
  -3 -28   0    1.21    1.95
  -3  28   0    0.54    1.82
   3 -28   0   -1.62    2.06
   3 -28   0   -0.97    0.86
   3 -28  -2    2.63    1.66
   3  28   2    2.43    1.59
  -3  28  -2    3.06    1.95
  -3  28  -2    2.99    1.55
  -3 -28   2    2.05    1.23
   3 -28  -2    3.59    0.71
   3 -28  -2    5.76    1.99
  -3 -28   2    2.07    1.81
   3  28   2    3.77    2.04
  -3 -28  -2    4.05    1.98
   3  28  -2   -0.59    1.88
  -3 -28  -2    3.71    1.00
  -3 -28  -2    4.10    1.72
  -3  28   2    5.60    2.01
  -3  28   2    5.05    1.68
   3  28  -2    4.68    1.56
   3 -28   2    3.04    1.20
   3 -28  -4    3.80    2.17
  -3  28  -4    3.15    1.65
  -3  28  -4    1.53    2.26
   3  28   4    2.97    1.65
  -3 -28   4    1.99    1.48
  -3 -28   4    2.75    2.00
   3 -28  -4    0.25    2.24
   3  28   4    3.34    1.88
   3 -28   4    1.54    1.46
   3 -28   4    3.53    2.05
  -3  28   4    2.09    1.85
   3  28  -4    0.63    2.09
  -3 -28  -4    1.00    1.09
  -3 -28  -4    1.33    2.06
   3  28  -4    2.24    1.71
  -3  28   4    2.88    1.95
  -3 -29   1    3.92    1.26
  -3 -29   1    3.18    1.89
   3 -29  -1    3.94    2.03
   3 -29  -1    3.98    0.87
  -3 -29   1    3.87    1.19
  -3  29  -1    1.93    1.54
  -3  29  -1    5.06    1.87
   3 -29  -1    5.91    1.56
   3  29   1    3.61    1.54
   3  29   1    4.41    1.93
   3 -29   1    3.35    1.50
  -3 -29  -1    5.38    1.48
  -3  29   1    3.21    1.86
   3 -29   1    2.08    1.04
   3  29  -1    1.69    1.89
  -3 -29  -1    4.29    1.10
   3  29  -1    2.87    1.54
  -3 -29  -1    2.62    2.09
   3 -29   1    2.71    1.98
  -3  29   1    4.83    1.67
  -3 -29   3    7.04    2.02
   3 -29  -3    6.30    2.07
   3 -29  -3    5.85    2.05
   3  29   3    6.17    2.06
  -3 -29   3    6.55    1.48
  -3  29  -3    3.79    1.57
   3  29   3    3.59    1.65
  -3  29  -3    3.03    2.12
   3  29  -3    5.88    1.88
   3 -29   3    5.25    2.03
   3 -29   3    5.26    1.42
   3  29  -3    3.88    2.16
  -3 -29  -3    6.19    2.15
  -3  29   3    6.76    2.08
  -3  29   3    4.65    1.67
  -3 -29  -3    2.41    1.13
   3 -30   0    5.90    2.13
  -3  30   0    4.35    1.57
  -3 -30   0    5.40    2.17
   3 -30   0    4.34    1.48
  -3 -30   0    4.78    1.36
   3  30   0    6.01    1.72
  -3 -30   0    4.81    1.17
   3  30   0    5.54    1.88
  -3  30   0    6.51    1.96
   3 -30   0    5.99    1.04
  -3  30  -2    1.49    1.93
  -3 -30   2    2.26    1.96
   3 -30  -2    2.61    0.73
  -3 -30   2    2.88    1.32
   3 -30  -2    4.25    2.14
  -3  30  -2    1.00    1.58
   3  30   2    2.51    1.69
   3 -30  -2    3.27    1.81
   3  30   2    1.94    1.99
  -3 -30  -2    1.67    1.99
  -3 -30  -2    0.30    1.09
   3 -30   2    2.32    1.95
   3 -30   2    3.34    1.31
   3  30  -2    0.28    2.00
   3  30  -2    3.50    1.65
  -3  30   2    3.71    1.98
  -3 -30  -2    3.69    1.70
  -3  30   2    2.32    1.61
   3 -30  -4   16.70    2.55
  -3 -30   4   18.80    3.37
   3  30   4   12.85    2.07
  -3  30  -4    9.96    2.65
  -3  30  -4   12.69    2.01
   3 -30  -4   21.26    3.49
  -3 -30   4   10.44    1.80
   3  30   4   12.25    2.31
   3  30  -4    7.04    2.54
   3 -30   4    9.60    2.37
  -3 -30  -4   13.24    2.48
  -3 -30  -4    9.41    1.43
  -3  30   4   18.36    2.61
  -3  30   4   16.93    3.10
   3  30  -4   11.38    2.19
   3 -30   4   14.43    1.83
   3  31   1    3.34    1.67
  -3  31  -1    2.83    1.88
  -3  31  -1    4.55    1.76
   3 -31  -1    3.39    0.93
   3  31   1    4.70    2.00
  -3 -31   1    2.76    1.22
   3 -31  -1    5.62    1.70
   3 -31  -1    1.93    2.08
  -3 -31   1    1.74    1.98
  -3 -31   1    3.09    1.32
   3 -31   1    2.81    1.07
  -3  31   1    2.08    1.75
  -3 -31  -1    2.10    1.14
  -3 -31  -1    2.17    2.15
   3 -31   1    2.98    1.52
   3  31  -1    2.12    1.67
  -3  31   1    4.81    2.02
   3  31  -1    2.10    1.88
   3 -31   1    3.27    2.10
  -3 -31  -1    4.10    1.54
   3  31   3   24.07    3.47
  -3 -31   3   26.73    3.54
  -3 -31   3   23.18    2.49
  -3  31  -3   20.73    2.90
  -3  31  -3   20.18    3.87
   3  31   3   22.61    2.81
   3 -31  -3   24.09    3.10
   3 -31  -3   28.51    3.55
  -3  31   3   25.17    2.84
  -3 -31  -3   21.23    2.04
   3 -31   3   23.54    3.47
   3  31  -3   15.57    2.83
  -3 -31  -3   22.21    3.41
  -3  31   3   26.74    3.43
   3  31  -3   26.94    3.05
   3 -31   3   23.13    2.33
   3 -32   0   -0.55    2.12
  -3  32   0    0.23    1.52
   3 -32   0    0.52    0.99
  -3 -32   0   -0.82    2.13
   3 -32   0    0.35    1.47
  -3 -32   0   -0.38    1.16
   3  32   0   -0.06    1.77
   3  32   0    0.11    1.62
  -3 -32   0    0.54    1.36
  -3  32   0    2.41    2.02
   3 -32  -2    2.74    2.23
   3 -32  -2    3.81    0.76
   3  32   2    3.36    2.13
  -3  32  -2    3.92    1.72
   3  32   2    2.53    1.86
  -3  32  -2    4.33    2.01
   3 -32  -2    2.46    1.92
  -3 -32   2    2.29    1.35
  -3 -32   2    2.94    2.04
  -3 -32  -2    1.22    2.34
   3  32  -2    1.43    1.75
   3  32  -2   -0.16    2.04
   3 -32   2    0.26    1.97
   3 -32   2    2.27    1.30
  -3  32   2    4.95    1.76
  -3  32   2    4.62    2.05
  -3 -32  -2    2.41    1.83
  -3  32  -4    4.52    2.43
   3 -32  -4   11.15    2.66
   3  32   4    8.79    2.08
  -3  32  -4    7.18    1.91
  -3 -32   4   11.23    1.83
   3 -32  -4   10.96    2.35
   3  32   4    7.58    1.83
  -3 -32   4    8.25    2.27
  -3  32   4   11.08    2.07
  -3 -32  -4    7.53    2.41
   3 -32   4    9.30    1.62
  -3  32   4   10.65    2.27
  -3 -32  -4    7.09    1.39
   3 -32   4    8.85    2.40
   3  32  -4    9.26    2.16
   3  32  -4    5.21    2.57
  -3 -33   1    6.35    1.42
   3 -33  -1    6.43    2.27
  -3 -33   1    5.90    1.51
   3 -33  -1    5.65    1.10
  -3 -33   1    8.57    2.25
   3  33   1    8.10    1.94
   3  33   1    6.85    2.12
   3 -33  -1    3.99    1.73
  -3  33  -1    3.35    1.76
  -3  33  -1    7.63    2.02
  -3 -33  -1    7.08    1.25
  -3 -33  -1    7.27    2.42
  -3 -33  -1    5.77    1.96
   3  33  -1    6.55    1.89
  -3  33   1    6.46    1.97
   3  33  -1    8.04    2.09
   3 -33   1    5.01    1.70
   3 -33   1    4.33    2.25
  -3  33   1    8.28    2.18
   3 -33   1    6.06    1.30
   3 -33  -3    2.14    2.32
  -3  33  -3    0.31    1.87
   3 -33  -3    3.07    2.20
  -3 -33   3    2.24    2.14
   3  33   3    1.79    1.89
  -3  33  -3    1.98    2.49
   3  33   3    4.79    2.23
  -3 -33   3    0.90    1.52
  -3 -33  -3    0.18    2.19
   3 -33   3    1.19    1.47
   3  33  -3   -0.98    2.33
  -3 -33  -3    2.15    1.27
  -3  33   3    0.81    1.76
  -3 -33  -3    3.66    2.26
   3  33  -3    2.55    2.06
  -3  33   3    3.61    2.07
   3 -33   3   -0.89    2.10
   3 -34   0    0.57    1.00
  -3  34   0   -0.08    1.70
   3  34   0    0.51    1.90
  -3  34   0    3.21    2.14
   3 -34   0    1.01    1.58
  -3 -34   0    1.11    2.23
   3  34   0    2.51    1.89
   3 -34   0    0.57    2.22
  -3 -34   0    0.33    1.22
  -3 -34   0   -0.50    1.47
   3 -34  -2   23.17    1.73
  -3  34  -2   21.42    3.03
   3  34   2   19.80    2.87
   3 -34  -2   26.14    3.55
  -3 -34   2   18.61    3.50
   3  34   2   23.79    3.64
  -3  34  -2   20.60    3.59
  -3 -34   2   21.23    2.36
   3 -34  -2   22.72    2.86
  -3  34   2   23.56    2.86
   3  34  -2   19.66    2.80
  -3  34   2   22.86    3.53
  -3 -34  -2   18.10    2.94
  -3 -34  -2   19.73    2.82
   3 -34   2   23.27    2.23
  -3 -34  -2   23.91    2.11
   3 -34   2   20.10    3.49
   3  34  -2   18.49    2.85
  -3 -35   1    7.48    1.53
   3  35   1    9.26    1.98
  -3 -35   1    8.71    1.66
   3  35   1   12.19    2.38
  -3  35  -1    8.63    1.91
   3 -35  -1    9.78    1.24
  -3  35  -1   12.57    2.28
   3 -35  -1    6.33    2.34
   3 -35  -1   10.66    2.03
  -3 -35   1   11.11    2.41
  -3 -35  -1   10.94    1.91
   3 -35   1    6.60    2.35
  -3 -35  -1   10.66    2.66
  -3 -35  -1    9.42    1.41
  -3  35   1   16.74    3.32
  -3  35   1   10.90    2.08
   3 -35   1   10.41    1.56
   3  35  -1   12.35    2.40
   3  35  -1   10.37    2.04
   3 -35   1    9.91    1.90
   3  35   3    1.16    1.95
   3  35   3    4.59    2.29
  -3  35  -3    2.53    2.45
   3 -35  -3    4.19    2.40
   3 -35  -3    3.65    2.30
  -3 -35   3    1.73    2.23
  -3 -35   3    1.72    1.57
  -3  35  -3    0.26    1.99
   3  35  -3    3.99    1.92
   3 -35   3    2.62    1.50
  -3 -35  -3    0.92    1.29
  -3  35   3    2.92    2.08
  -3  35   3    1.84    1.81
  -3 -35  -3   -0.57    2.18
   3 -35   3    1.82    2.18
   3  35  -3   -0.77    2.27
  -3 -35  -3    2.35    2.09
  -3 -36   0    0.27    1.26
  -3 -36   0    1.39    2.28
  -3 -36   0    0.58    1.45
   3 -36   0   -0.83    2.29
   3  36   0    2.49    1.95
   3  36   0    1.68    1.94
  -3  36   0    3.45    2.12
   3 -36   0    2.28    1.40
  -3  36   0    2.75    1.91
   3 -36   0   -0.12    1.65
   3 -36  -2   20.13    2.84
   3  36   2   11.23    2.39
  -3 -36   2    8.22    1.74
   3 -36  -2   13.82    2.59
   3 -36  -2   14.05    1.36
  -3  36  -2   12.17    2.23
  -3 -36   2    9.23    2.37
   3  36   2   12.45    2.25
  -3  36  -2   15.09    2.56
  -3  36   2   18.34    3.53
  -3 -36  -2    9.22    2.18
  -3 -36  -2   10.79    2.71
   3  36  -2    7.96    2.24
   3 -36   2   10.31    2.54
   3  36  -2   12.22    2.63
  -3 -36  -2   11.46    1.62
  -3  36   2   14.55    2.12
   3 -36   2    9.74    1.63
   3 -37  -1   19.46    2.03
   3  37   1   22.27    2.98
  -3  37  -1   22.94    2.95
  -3 -37   1   22.50    3.68
   3 -37  -1   22.70    2.94
  -3 -37   1   20.96    2.48
  -3 -37   1   23.47    2.49
   3  37   1   25.62    3.74
   3 -37  -1   19.03    3.77
  -3  37  -1   24.86    3.62
  -3 -37  -1   20.27    2.64
  -3 -37  -1   21.26    3.89
  -3  37   1   21.06    3.61
   3 -37   1   26.70    2.27
  -3  37   1   20.54    2.93
  -3 -37  -1   20.12    2.30
   3  37  -1   20.39    3.55
   3 -37   1   21.74    3.62
   3 -37   1   23.49    2.78
   3  37  -1   21.52    3.19
  -3 -38   0   -3.75    2.30
   3 -38   0   -0.34    1.71
   3 -38   0   -2.74    2.47
  -3  38   0    4.83    2.35
  -3 -38   0   -0.91    1.52
  -3  38   0    0.09    1.96
   3  38   0    1.37    2.03
  -3 -38   0    0.73    1.40
   3  38   0   -1.21    1.87
   3 -38   0    0.77    1.25
  -3  38  -2    5.64    2.36
   3 -38  -2    0.04    2.33
  -3  38  -2    4.35    2.21
   3  38   2    5.64    2.42
   3 -38  -2    4.83    2.11
  -3 -38   2    3.42    2.24
   3  38   2    1.05    2.14
  -3 -38   2    2.32    1.62
  -3  38   2    0.39    1.86
  -3  38   2    2.71    2.20
   3  38  -2    4.44    2.28
   3 -38   2    0.97    1.42
  -3 -38  -2    2.36    2.06
  -3 -38  -2    3.51    1.36
   3 -38   2    1.79    2.33
  -3 -38  -2    0.27    2.61
   3  38  -2    7.81    2.52
  -3 -39   1   20.86    3.72
   3 -39  -1   19.82    1.89
   3  39   1   17.31    2.37
   3  39   1   23.02    3.78
  -3 -39   1   21.84    2.52
   3 -39  -1   18.57    2.91
   3 -39  -1   16.85    3.07
  -3  39  -1   21.90    3.61
  -3 -39   1   17.82    2.33
  -3  39  -1   16.42    2.37
  -3  39   1   18.83    2.50
  -3  39   1   24.33    3.67
  -3 -39  -1   16.93    2.58
  -3 -39  -1   16.36    2.19
  -3 -39  -1   17.72    2.95
   3 -39   1   13.59    2.75
   3 -39   1   18.19    2.12
   3 -39   1   19.67    2.74
   3  39  -1   23.20    3.66
   3  39  -1   16.20    2.59
   3  40   0   64.59    5.61
   3 -40   0   73.39    4.64
  -3 -40   0   63.34    4.82
  -3 -40   0   69.13    5.82
  -3  40   0   75.20    5.64
   3 -40   0   69.82    5.65
  -3 -40   0   68.12    4.76
   3  40   0   65.07    5.17
   3 -40   0   69.51    4.95
  -3  40   0   73.09    5.23
   4   0   0  434.10   26.60
  -4   0   0  441.91   26.62
   4   0   2    2.89    0.75
  -4   0   2    4.27    0.78
   4   0   2    3.25    0.57
   4   0  -2    2.25    1.44
  -4   0   2    3.38    0.87
   4   0  -2    1.59    1.32
  -4   0   4   15.06    1.52
   4   0  -4   14.42    2.04
   4   0   4   15.04    1.53
   4   0   4   15.63    1.45
  -4   0   4   14.72    1.79
   4   0  -4   13.72    2.53
  -4   0  -4   11.92    2.13
   4   0  -6    7.74    1.65
   4   0   6    6.03    1.00
   4   0  -6    1.68    2.18
  -4   0   6    7.04    1.34
  -4   0  -6    6.75    1.66
   4   0   6    8.38    1.21
  -4   0   6    8.28    1.18
   4   1   1   35.60    2.30
  -4  -1   1   37.78    2.47
  -4  -1   1   37.17    2.97
  -4  -1   1   40.47    2.43
   4   1   1   31.57    2.43
   4  -1  -1   39.68    2.93
   4  -1  -1   35.61    2.48
   4   1  -1   40.87    2.94
  -4  -1  -1   38.19    2.47
  -4   1   1   39.88    2.38
  -4   1   1   36.22    2.50
  -4  -1   3   30.06    2.29
   4  -1  -3   29.50    3.04
  -4   1  -3   31.69    2.49
   4   1   3   29.23    2.06
   4  -1  -3   24.94    3.01
   4   1   3   29.21    2.10
  -4  -1   3   29.34    2.14
   4   1  -3   24.48    3.01
   4   1  -3   31.09    3.00
  -4   1   3   28.86    2.10
   4  -1   3   28.31    2.02
   4  -1   3   30.01    2.13
  -4   1   3   29.66    2.32
  -4  -1   5   -0.39    0.99
  -4  -1   5   -0.05    0.90
   4   1   5   -0.21    0.92
  -4   1  -5    0.07    1.27
   4   1   5    0.41    0.88
   4  -1   5    0.77    0.92
  -4  -1  -5    1.26    1.29
  -4   1   5   -0.14    1.02
  -4   1   5   -0.99    1.05
  -4  -1  -5    4.51    1.39
   4   2   0    2.18    0.72
  -4  -2   0    2.34    0.73
  -4  -2   0    2.32    0.47
  -4   2   0    2.56    0.42
   4  -2   0    1.82    0.56
   4  -2   0    1.24    0.67
  -4   2   0    1.23    0.65
  -4   2   0    1.48    0.40
   4   2   2   46.99    3.43
  -4  -2   2   53.03    3.29
  -4   2  -2   48.92    3.33
  -4  -2   2   53.79    3.26
   4   2   2   46.46    3.16
  -4  -2   2   53.67    3.93
   4  -2  -2   49.41    3.88
  -4   2  -2   55.90    3.40
   4  -2   2   47.90    3.26
  -4   2   2   50.80    3.19
  -4  -2  -2   45.25    3.40
  -4   2   2   48.34    3.37
   4   2  -2   57.86    3.86
   4  -2   2   47.66    3.09
  -4  -2   4    1.57    0.94
   4   2   4    1.67    0.79
  -4  -2   4    2.18    0.90
   4  -2  -4   -1.30    1.63
   4  -2  -4    0.88    1.47
  -4   2  -4    2.15    1.17
   4   2   4    0.96    0.80
   4  -2   4    1.85    0.90
  -4   2   4    1.47    0.79
   4   2  -4    0.44    1.41
   4  -2   4    0.83    0.69
  -4   2   4    1.45    0.99
  -4  -2  -4    4.27    1.24
   4   2  -4   -3.05    1.51
   4  -2  -6    0.89    1.51
   4   2   6    1.02    0.96
  -4   2  -6    0.81    1.45
  -4  -2   6    1.20    1.09
   4  -2  -6    0.74    2.01
  -4  -2   6    1.50    1.08
  -4   2   6    1.55    1.24
  -4  -2  -6    3.66    1.53
  -4  -2  -6    1.39    1.48
   4  -2   6    0.57    1.05
   4   2  -6    1.16    1.48
  -4   2   6    2.22    0.98
   4  -2   6    0.76    0.82
  -4  -3   1   19.80    1.56
  -4  -3   1   19.55    1.49
   4  -3  -1   17.37    1.64
   4   3   1   16.53    1.38
   4  -3  -1   17.79    2.26
  -4  -3   1   20.67    2.24
   4  -3   1   22.16    1.47
   4   3  -1   18.72    2.21
  -4  -3  -1   16.23    1.51
  -4  -3  -1   18.36    1.84
  -4   3   1   16.88    2.27
  -4   3   1   21.43    1.31
  -4   3   1   17.64    1.61
   4  -3  -3   13.46    2.68
  -4  -3   3   14.76    1.61
   4   3   3   15.09    2.04
   4   3   3   14.37    1.44
  -4   3  -3   14.58    1.87
  -4  -3   3   15.19    1.56
  -4   3   3   15.39    1.75
   4  -3   3   14.25    1.22
  -4   3   3   15.49    1.31
   4  -3   3   16.12    1.48
   4   3  -3   15.51    2.41
  -4  -3  -3    9.27    1.94
  -4  -3   5    1.53    0.94
   4  -3  -5   -0.28    1.72
   4  -3  -5    0.47    1.48
   4   3   5    1.56    0.89
   4   3   5    0.66    0.83
  -4  -3   5    1.62    0.92
  -4   3  -5    0.25    1.24
  -4  -3  -5    0.88    1.31
   4  -3   5    2.04    0.77
  -4  -3  -5    2.16    1.39
   4  -3   5    1.89    1.01
  -4   3   5    3.05    0.84
  -4   3   5    2.53    1.10
   4  -4   0   -0.52    0.70
   4   4   0    0.66    0.52
  -4   4   0    0.29    0.51
   4  -4   0   -0.62    0.75
  -4   4   0   -0.65    0.80
  -4  -4   0    0.56    0.50
  -4   4   0    0.65    0.46
   4   4   0    1.41    0.90
  -4  -4   0    1.81    0.89
  -4  -4   2  101.99    5.81
  -4  -4   2  100.03    5.82
   4  -4  -2  104.05    6.23
   4   4   2   89.34    5.93
  -4   4  -2   93.89    5.87
   4   4   2   92.25    5.74
  -4  -4   2   98.25    6.17
  -4   4   2   95.55    6.19
  -4  -4  -2   82.34    5.78
   4   4  -2  100.56    6.17
  -4   4   2   98.88    5.85
   4  -4   2   94.41    5.85
  -4   4   2   90.76    5.71
  -4  -4  -2   79.00    5.92
   4  -4   2   90.66    5.78
  -4  -4   4    2.05    0.94
  -4   4  -4    1.93    1.15
   4  -4  -4    2.55    1.69
   4   4   4    3.57    0.89
  -4  -4   4    2.46    0.89
  -4   4   4    0.23    0.77
   4  -4   4    2.01    0.65
   4   4  -4    3.37    1.37
   4  -4   4    1.77    0.89
  -4   4   4    1.99    1.08
  -4  -4   6    1.90    1.14
  -4  -4   6    2.04    1.11
   4  -4  -6    0.79    1.55
   4  -4  -6    1.30    1.88
  -4   4  -6    0.42    1.45
   4   4   6    1.06    1.03
   4  -4   6    1.88    1.13
  -4   4   6    2.39    1.28
  -4  -4  -6    1.41    1.55
   4  -4   6    1.82    0.86
  -4   4   6    2.42    1.00
   4   4  -6    1.43    1.49
  -4  -4  -6   -0.14    1.46
  -4  -5   1   21.19    2.40
  -4  -5   1   22.61    1.68
  -4  -5   1   21.87    1.63
   4   5   1   14.44    2.00
   4  -5  -1   17.53    2.42
   4   5   1   17.96    1.60
   4  -5  -1   20.52    1.80
  -4   5   1   17.73    2.38
  -4   5   1   17.81    1.72
  -4  -5  -1   21.59    1.58
   4  -5   1   21.75    1.54
   4   5  -1   21.44    2.48
  -4   5   1   20.78    1.33
  -4  -5  -1   23.17    2.14
   4   5   3    6.66    0.95
  -4  -5   3    5.97    0.98
  -4  -5   3    7.95    1.58
   4  -5  -3    7.33    1.71
   4   5   3    6.30    1.29
  -4  -5   3    7.73    1.05
  -4   5  -3    7.48    1.22
  -4   5   3    7.75    1.13
   4  -5   3    7.15    0.79
   4  -5   3    6.32    1.04
   4   5  -3    7.74    1.50
  -4   5   3    7.96    1.55
  -4   5   3    8.62    1.00
   4   5   5    1.32    0.93
   4  -5  -5   -0.69    1.45
  -4  -5   5    1.05    0.96
  -4   5  -5    1.05    1.30
   4  -5  -5   -0.33    1.63
  -4  -5   5    2.33    1.04
  -4   5   5    0.51    1.15
  -4   5   5    0.20    0.79
   4  -5   5    1.04    0.82
  -4  -5  -5   -2.96    1.24
   4  -5   5    1.82    0.97
  -4  -6   0  129.57    8.05
   4  -6   0  137.70    7.83
  -4   6   0  129.32    7.88
  -4   6   0  121.67    8.03
   4  -6   0  132.59    7.93
  -4  -6   0  135.51    7.88
   4   6   0  127.33    8.05
   4  -6   0  129.79    8.02
   4   6   0  127.92    7.89
   4  -6  -2  176.69   10.77
   4   6   2  169.16   10.47
  -4  -6   2  179.54   10.75
  -4  -6   2  177.94   10.51
  -4  -6   2  179.49   10.51
  -4   6  -2  183.27   10.45
  -4   6  -2  152.57   10.56
   4   6   2  172.33   10.63
  -4   6   2  171.98   10.78
   4   6  -2  169.31   10.78
   4  -6   2  176.28   10.55
  -4   6   2  174.01   10.55
  -4   6   2  168.46   10.41
  -4  -6  -2  170.18   10.48
   4  -6   2  170.03   10.49
  -4  -6  -2  182.19   10.64
   4   6   4   11.91    2.27
  -4  -6   4   13.29    1.59
  -4  -6   4   14.18    1.69
   4   6   4   13.35    1.57
  -4   6  -4   13.00    2.12
   4  -6  -4   19.13    2.38
   4  -6   4   16.31    1.38
   4  -6   4   14.02    1.64
   4   6  -4   17.06    2.40
  -4  -6  -4   10.14    1.67
  -4   6   4   13.69    1.33
  -4   6   4   14.54    1.92
  -4   6   4   15.97    2.68
   4  -6  -6    3.01    1.60
  -4  -6   6    4.96    1.27
  -4   6  -6   -0.54    1.53
   4   6   6    3.38    1.07
  -4  -6   6    5.98    1.20
   4  -6  -6    5.09    1.83
   4   6  -6    3.69    1.57
  -4   6   6    3.70    1.31
  -4  -6  -6    0.12    1.57
   4  -6   6    3.62    1.24
   4  -6   6    2.64    0.93
  -4  -6  -6    2.59    1.90
  -4   6   6    4.25    0.98
   4   6  -6   -2.46    2.11
  -4  -7   1  144.70    8.91
   4  -7  -1  148.34    8.96
   4   7   1  139.86    9.06
   4   7   1  157.37    8.90
  -4  -7   1  135.13    9.14
   4  -7  -1  141.97    9.12
  -4   7  -1  154.63    8.97
  -4   7  -1  159.12    8.85
  -4   7   1  144.23    8.93
   4  -7   1  149.92    8.87
  -4  -7  -1  150.42    8.87
   4   7  -1  139.26    9.17
  -4   7   1  138.41    9.15
   4  -7   1  158.48    8.96
  -4  -7  -1  144.18    9.05
   4   7  -1  136.41    8.94
   4  -7  -3   12.70    2.65
   4   7   3   14.80    1.54
  -4  -7   3   13.48    2.44
  -4  -7   3   15.40    1.71
   4   7   3   13.59    2.17
  -4   7  -3   14.01    2.15
  -4  -7   3   14.41    1.56
   4  -7   3   13.61    1.50
  -4  -7  -3   13.81    1.29
  -4  -7  -3   14.28    1.65
  -4   7   3   14.46    1.22
  -4   7   3   13.86    2.56
   4   7  -3   16.89    2.54
   4  -7   3   14.64    1.96
  -4  -7   5    9.82    1.20
  -4   7  -5    7.99    1.56
   4  -7  -5    8.35    3.32
   4   7   5    9.01    1.65
   4   7   5   10.91    1.55
  -4  -7   5    7.55    1.25
  -4  -7  -5    3.97    1.18
   4   7  -5    6.62    1.78
  -4   7   5   10.62    1.46
  -4   7   5    7.79    1.00
   4  -7   5    7.28    1.19
   4   7  -5   10.50    1.82
   4   8   0   44.17    2.90
   4  -8   0   39.63    3.29
   4  -8   0   46.51    3.01
  -4  -8   0   44.14    2.87
  -4  -8   0   48.26    3.34
  -4   8   0   38.19    3.29
  -4   8   0   41.18    2.93
   4  -8   0   44.62    2.73
   4   8   0   46.04    3.31
  -4  -8   2   35.48    2.47
  -4  -8   2   33.29    3.14
  -4  -8   2   35.98    2.48
  -4   8  -2   29.13    2.31
   4   8   2   34.52    2.45
   4  -8  -2   35.78    3.19
   4   8   2   32.65    2.89
  -4   8   2   35.02    2.61
   4  -8   2   36.13    2.73
   4  -8   2   35.92    2.44
   4   8  -2   37.98    3.28
  -4  -8  -2   33.88    2.99
  -4   8   2   36.29    2.15
  -4   8   2   34.79    3.18
  -4  -8  -2   30.57    2.36
   4  -8  -4    1.30    1.53
  -4   8  -4    0.17    1.29
   4   8   4    1.79    0.94
  -4  -8   4    0.93    0.91
  -4  -8   4    1.87    1.10
   4   8   4    1.95    1.32
   4  -8   4    1.05    1.00
  -4   8   4    2.35    1.53
  -4   8   4    1.85    1.15
  -4  -8  -4   -2.36    0.92
  -4  -8  -4   -2.06    1.28
  -4   8   4    1.50    0.72
   4   8  -4    3.36    1.46
  -4   8  -6    0.60    1.65
  -4  -8   6    1.58    1.24
   4   8   6    4.88    1.16
  -4  -8   6    1.89    1.10
   4  -8  -6    4.25    1.64
   4  -8  -6    4.69    1.88
   4   8  -6    3.20    1.59
   4  -8   6    3.57    1.22
  -4  -8  -6   -1.30    1.22
  -4   8   6    2.64    1.40
   4   8  -6   -1.68    2.02
  -4  -8  -6   -1.61    1.51
  -4   8   6    3.03    0.92
  -4  -9   1    4.03    1.44
   4  -9  -1    0.05    1.31
   4   9   1    1.02    1.35
  -4  -9   1    3.13    0.92
   4   9   1    1.40    0.91
   4  -9  -1    2.33    0.95
  -4   9  -1    5.03    0.81
   4  -9   1    1.32    0.76
   4   9  -1    4.88    1.49
   4  -9   1    5.77    1.25
  -4   9   1    3.26    1.02
  -4  -9  -1    2.81    0.83
  -4   9   1    1.48    1.48
  -4  -9  -1    5.55    1.39
   4   9  -1    1.43    0.99
   4   9   3   19.71    2.34
  -4  -9   3   15.08    2.58
  -4  -9   3   18.08    1.92
  -4   9  -3   19.51    1.85
   4  -9  -3   20.52    2.80
  -4   9  -3   22.68    1.72
   4   9   3   18.72    1.75
  -4   9   3   20.33    1.41
  -4   9   3   18.31    2.04
   4  -9   3   21.46    1.81
  -4   9   3   19.73    2.74
  -4  -9  -3   16.41    1.55
  -4  -9  -3   18.33    2.43
   4  -9   3   20.76    2.18
   4   9  -3   17.91    2.69
  -4   9  -5   10.52    1.71
  -4  -9   5    4.45    1.05
  -4   9  -5    3.44    1.58
   4   9   5    6.03    1.15
   4  -9  -5    6.37    1.82
  -4  -9   5    5.51    1.27
   4   9   5    7.48    1.63
   4   9  -5    6.32    1.57
   4  -9   5    8.25    1.29
  -4  -9  -5    5.81    1.90
  -4   9   5    4.55    1.37
  -4   9   5    4.84    1.70
  -4   9   5    5.95    1.36
   4 -10   0   -1.13    1.34
  -4 -10   0    1.76    0.83
   4  10   0    2.20    0.84
   4 -10   0    0.94    0.57
  -4  10   0    1.07    0.98
  -4 -10   0    3.45    1.38
   4 -10   0    2.04    1.01
  -4  10   0   -0.34    1.36
   4  10   0    3.70    1.30
  -4 -10   2    8.34    1.61
   4  10   2    8.71    1.50
  -4  10  -2    6.64    1.16
  -4  10  -2    9.10    1.14
   4  10   2    8.47    1.13
   4 -10  -2    8.66    1.63
  -4 -10   2    8.08    1.09
   4  10  -2    8.75    1.65
   4 -10   2    7.38    1.03
  -4 -10  -2    7.62    0.96
   4 -10   2    9.17    1.36
   4  10  -2    9.38    1.36
  -4  10   2    8.17    1.19
  -4 -10  -2    8.92    1.58
  -4  10   2    7.39    1.59
  -4  10  -4  106.19    6.90
  -4 -10   4   99.00    6.62
   4  10   4  102.30    6.87
  -4 -10   4  102.04    6.99
  -4 -10   4   96.64    6.64
   4 -10  -4  107.23    7.03
   4  10   4  101.54    6.61
  -4  10  -4  115.22    6.60
  -4 -10  -4  106.36    6.92
   4  10  -4  108.93    7.05
   4 -10   4  106.08    6.63
  -4  10   4  108.92    6.72
  -4  10   4  107.77    6.49
   4 -10   4  114.34    6.81
  -4  10   4  113.54    7.10
   4 -10  -6   16.11    2.89
  -4 -10   6    8.36    1.46
  -4 -10   6    8.08    1.35
   4  10   6    9.52    1.42
  -4  10  -6    8.86    1.96
  -4 -10  -6    5.31    1.34
   4  10  -6   10.37    2.16
   4 -10   6   12.83    1.51
  -4 -10  -6   12.12    2.21
   4  10  -6   10.20    1.91
  -4  10   6   11.23    1.58
  -4  10   6    9.33    1.27
  -4  11  -1    0.85    0.86
  -4 -11   1    0.85    1.45
  -4  11  -1    1.67    1.26
  -4 -11   1    0.62    0.94
   4 -11  -1    0.97    1.14
   4  11   1   -0.66    1.33
   4 -11  -1   -0.44    1.45
   4  11   1    0.92    0.95
   4 -11   1    0.68    0.76
  -4 -11  -1    3.91    1.42
  -4  11   1    0.62    0.94
  -4 -11  -1    2.76    0.79
   4  11  -1    1.71    1.44
   4  11  -1    1.32    1.02
  -4  11   1    0.43    1.40
   4 -11   1    3.42    1.29
  -4 -11   3   47.43    3.63
   4 -11  -3   45.35    3.67
  -4  11  -3   38.83    2.93
   4  11   3   41.91    3.48
   4  11   3   44.99    3.00
  -4 -11   3   43.97    3.10
  -4 -11  -3   36.79    2.86
  -4  11   3   40.16    3.67
   4  11  -3   47.65    3.75
   4 -11   3   43.72    3.03
  -4 -11  -3   40.62    3.51
   4 -11   3   46.66    3.33
  -4  11   3   47.36    3.17
   4  11   5    5.13    1.56
   4 -11  -5    6.60    1.78
  -4  11  -5   12.87    1.59
  -4 -11   5    5.15    1.32
  -4 -11   5    7.17    1.22
  -4  11  -5    3.85    1.64
  -4  11   5    5.53    0.84
  -4 -11  -5    3.59    1.12
  -4  11   5    8.16    1.41
   4  11  -5    8.30    1.79
  -4  11   5    6.02    1.70
   4 -11   5    4.87    1.21
  -4 -11  -5    7.77    1.69
  -4 -12   0    4.55    0.90
   4 -12   0    3.86    1.10
   4 -12   0    4.46    0.67
   4  12   0    7.03    1.12
   4 -12   0    3.01    1.46
  -4  12   0    1.84    1.43
  -4 -12   0    5.63    1.48
   4  12   0    7.67    1.57
  -4  12   0    3.20    1.01
  -4 -12   2   -0.38    1.40
   4 -12  -2   -1.61    1.37
   4  12   2   -0.25    0.98
   4  12   2   -0.03    1.42
  -4 -12   2    0.33    0.95
   4  12  -2    0.11    1.14
   4 -12   2    0.05    0.84
  -4 -12  -2   -1.49    1.44
   4  12  -2    0.60    1.51
   4 -12   2    0.55    1.29
  -4  12   2   -0.13    1.47
  -4  12   2    0.08    1.14
  -4 -12  -2   -0.39    0.81
   4  12   4    2.43    0.97
   4  12   4    2.55    1.40
   4 -12  -4    2.33    1.52
  -4 -12   4    2.78    1.47
  -4  12  -4   -0.32    1.02
  -4 -12   4    1.01    1.20
  -4 -12  -4   -4.36    1.44
   4 -12   4    0.96    0.98
   4 -12   4    2.06    1.25
  -4  12   4    3.12    1.52
  -4  12   4    3.31    1.22
  -4 -12  -4    2.95    1.52
   4  12  -4    3.83    1.63
   4  12   6   21.72    3.14
  -4 -12   6   27.32    2.48
  -4  12  -6   32.04    2.45
  -4  12  -6   19.56    2.58
   4 -12  -6   28.70    3.28
   4  12   6   21.77    2.34
  -4  12  -6   33.97    3.79
   4 -12   6   23.19    2.37
  -4  12   6   22.67    2.65
  -4 -12  -6   25.74    3.09
   4  12  -6   29.26    3.47
  -4  13  -1   16.48    2.35
  -4 -13   1   21.80    2.60
  -4 -13   1   17.36    1.42
  -4 -13   1   17.20    1.75
  -4  13  -1   17.58    1.79
   4 -13  -1   15.44    2.62
   4 -13  -1   17.12    2.01
   4  13   1   14.37    2.48
   4  13   1   14.36    1.91
   4 -13   1   20.88    2.39
  -4 -13  -1   19.31    2.61
  -4  13   1   16.96    1.93
   4  13  -1   17.52    1.92
  -4  13   1   16.13    2.66
   4  13  -1   18.25    2.64
  -4 -13  -1   17.78    1.57
   4 -13   1   17.51    1.56
   4  13   3   89.33    6.19
   4 -13  -3   94.95    5.68
  -4 -13   3   91.46    5.93
   4 -13  -3   97.44    6.43
  -4  13  -3   93.94    5.84
   4  13   3   89.85    5.97
  -4 -13   3   93.31    6.28
  -4  13  -3   88.37    6.12
   4  13  -3  100.23    6.41
  -4  13   3   90.73    6.35
  -4 -13  -3   92.67    6.25
   4 -13   3   95.99    5.90
  -4 -13  -3   91.23    5.77
   4  13  -3   94.04    6.01
  -4  13   3   92.59    5.95
   4 -13   3  103.96    6.15
  -4 -13   5    3.67    1.62
   4  13   5    6.30    1.60
   4 -13  -5    5.55    1.78
  -4 -13   5    5.95    1.38
  -4  13  -5    3.06    1.27
   4  13   5    7.04    1.23
  -4  13   5    3.30    1.70
  -4 -13  -5    2.68    1.10
  -4  13   5    4.93    1.37
   4  13  -5    5.04    1.77
  -4 -13  -5    6.54    1.74
   4 -13   5    5.28    1.29
  -4 -14   0    4.49    1.58
  -4 -14   0    3.36    0.93
   4  14   0    4.73    1.49
   4 -14   0    3.36    0.69
  -4  14   0    2.64    1.12
  -4  14   0    2.35    1.48
   4  14   0    3.91    1.12
   4 -14   0    2.69    1.54
   4 -14   0    3.87    1.15
   4 -14  -2    3.28    1.40
  -4 -14   2    4.30    1.07
   4  14   2    2.76    1.58
   4 -14  -2    2.04    1.55
  -4 -14   2    3.98    1.57
   4  14   2    4.16    1.13
   4 -14   2    4.28    1.43
  -4 -14  -2    3.19    1.55
  -4 -14  -2    4.67    0.87
   4  14  -2    5.15    1.61
  -4  14   2    2.81    1.14
  -4  14   2    2.04    1.60
   4  14  -2    2.20    1.25
   4 -14  -4    6.02    1.69
   4  14   4    5.11    1.44
   4  14   4    5.36    1.04
  -4  14  -4    1.84    1.10
  -4 -14   4    4.78    1.60
  -4  14  -4    1.65    1.46
  -4 -14   4    2.35    1.17
   4  14  -4    7.52    1.77
  -4  14   4    5.26    1.65
   4 -14   4    4.91    1.19
  -4 -14  -4    2.12    0.94
   4  14  -4    5.58    1.45
   4 -14   4    4.86    1.43
  -4  14   4    5.82    1.38
   4  14   6    4.58    1.32
  -4 -14   6    5.10    1.47
   4 -14  -6    5.87    1.93
   4  14   6    6.53    1.78
  -4  14  -6    4.36    1.49
   4 -14  -6    7.97    1.18
  -4  14  -6    7.25    1.98
   4  14  -6    8.90    2.12
  -4 -14  -6    1.69    1.27
   4 -14   6    4.47    1.47
  -4  14   6    6.54    1.59
  -4  14   6    7.90    1.99
  -4 -14  -6    7.45    1.92
  -4 -15   1   10.83    1.22
  -4 -15   1   10.87    1.75
   4  15   1   11.07    1.39
   4 -15  -1    8.63    0.81
  -4  15  -1    8.64    1.16
  -4 -15   1    9.01    1.19
   4 -15  -1    9.96    1.40
  -4  15  -1   10.76    1.54
   4  15   1    9.38    1.72
   4 -15  -1    9.03    1.68
  -4 -15  -1   12.53    2.54
   4 -15   1    9.78    1.30
  -4 -15  -1   10.00    1.31
   4  15  -1    9.15    1.26
   4 -15   1   14.46    2.31
   4 -15   1   10.33    1.41
   4  15  -1   10.09    1.67
  -4  15   1    9.66    1.32
  -4  15   1    7.93    1.77
  -4  15  -3   32.90    2.71
   4  15   3   24.87    2.18
  -4 -15   3   21.33    2.49
  -4 -15   3   23.79    2.88
  -4  15  -3   29.84    2.12
   4  15   3   23.24    2.75
   4 -15  -3   24.16    3.00
  -4 -15  -3   23.27    1.91
   4  15  -3   26.25    2.49
   4 -15   3   25.19    2.77
  -4  15   3   23.78    2.99
  -4 -15  -3   24.43    2.92
  -4  15   3   24.71    2.35
   4  15  -3   26.53    3.19
   4  15   5   11.59    1.47
  -4  15  -5    9.18    1.99
  -4  15  -5   13.29    1.64
   4 -15  -5   17.09    2.90
   4 -15  -5   19.50    1.41
  -4 -15   5   13.81    2.72
  -4 -15   5   11.72    1.62
   4  15   5   14.58    2.51
   4 -15   5   15.50    2.61
  -4  15   5   16.55    2.20
  -4 -15  -5   11.56    1.41
   4 -15   5   14.38    1.86
  -4  15   5   13.80    2.83
   4  15  -5   16.23    1.89
  -4 -15  -5   17.49    2.68
   4  15  -5   14.98    2.97
  -4  16   0    1.26    1.09
   4  16   0    2.00    1.40
  -4 -16   0    1.14    0.87
   4 -16   0    1.08    1.11
  -4  16   0    1.44    1.51
  -4 -16   0    0.52    0.90
   4 -16   0    2.40    0.66
  -4 -16   0    2.61    1.58
   4 -16   0    0.26    1.60
   4  16   0    1.54    0.96
  -4  16  -2   45.05    3.08
   4 -16  -2   45.34    3.79
  -4 -16   2   42.62    3.76
   4  16   2   34.58    3.77
   4  16   2   43.83    3.76
   4 -16  -2   46.39    3.34
  -4 -16   2   42.36    3.12
  -4  16  -2   47.01    3.57
   4 -16   2   47.09    3.60
   4  16  -2   45.83    3.25
  -4  16   2   43.13    3.22
  -4 -16  -2   45.30    2.95
  -4 -16  -2   47.03    3.83
  -4  16   2   41.95    3.81
   4 -16   2   42.71    3.04
   4  16  -2   43.43    3.79
  -4  16  -4    8.47    1.76
  -4 -16   4    8.50    1.47
  -4 -16   4    8.74    1.80
   4 -16  -4    8.71    3.26
   4  16   4    8.96    1.65
  -4  16  -4    9.31    1.26
  -4  16   4   10.55    1.55
  -4  16   4    9.43    1.87
   4  16  -4    7.05    2.37
   4 -16   4    8.65    1.41
   4 -16   4    8.93    1.64
  -4 -16  -4    8.53    1.10
   4  16  -4   11.06    1.60
  -4 -16  -4   12.00    2.42
   4  16   6   21.73    2.42
  -4  16  -6   16.92    3.46
   4  16   6   23.86    3.11
  -4  16  -6   22.14    2.22
  -4 -16   6   22.93    2.44
   4 -16   6   22.33    2.40
  -4 -16  -6   16.76    2.06
  -4  16   6   24.44    3.28
   4  16  -6   25.17    2.88
   4  16  -6   28.03    3.53
  -4  16   6   31.37    2.64
  -4 -16  -6   26.26    3.23
  -4 -17   1   33.41    2.70
   4  17   1   32.02    3.07
   4  17   1   32.24    3.32
   4 -17  -1   40.25    3.49
  -4  17  -1   33.82    3.22
  -4  17  -1   36.07    2.76
  -4 -17   1   41.81    3.44
   4 -17  -1   33.86    2.95
  -4 -17   1   41.93    2.55
   4 -17  -1   35.28    2.33
   4  17  -1   34.97    3.07
   4 -17   1   38.40    2.59
   4 -17   1   39.22    3.36
  -4  17   1   37.16    3.48
  -4 -17  -1   37.55    2.59
   4 -17   1   40.86    2.86
  -4  17   1   38.72    2.95
   4  17  -1   35.37    3.52
  -4 -17  -1   41.65    3.60
  -4 -17   3    1.00    1.56
  -4 -17   3    1.61    1.22
   4  17   3    0.60    1.63
   4  17   3    0.75    1.13
   4 -17  -3    1.81    1.69
  -4  17  -3    6.02    1.07
  -4 -17  -3    3.64    0.91
   4  17  -3    2.42    1.74
  -4  17   3    0.61    1.33
   4 -17   3    2.50    1.53
   4 -17   3    0.80    1.05
  -4  17   3    3.37    1.68
   4  17  -3    1.04    1.24
  -4 -17  -3    2.24    1.69
   4  17   5    2.70    1.20
  -4 -17   5    1.96    1.38
   4 -17  -5    3.03    1.82
  -4  17  -5   -1.37    1.71
  -4 -17   5    1.85    1.69
  -4  17  -5    1.99    1.25
   4  17   5    2.37    1.54
  -4  17   5    2.56    1.66
   4 -17   5    1.96    1.48
   4 -17   5    2.52    1.31
  -4 -17  -5    2.00    0.96
  -4  17   5    3.03    1.42
   4  17  -5    5.39    1.86
  -4 -17  -5    3.84    1.74
   4  17  -5    0.51    1.52
  -4 -18   0   -0.28    0.93
  -4  18   0   -1.06    1.05
   4 -18   0   -0.60    1.68
  -4 -18   0   -0.28    0.93
   4  18   0    1.04    1.46
   4 -18   0    0.29    0.70
   4  18   0    1.39    1.07
  -4  18   0   -1.24    1.54
  -4 -18   0    0.48    1.61
   4 -18   0   -0.54    1.14
  -4 -18   2   31.71    2.60
   4  18   2   33.94    2.74
   4 -18  -2   32.47    2.85
  -4 -18   2   35.60    3.40
  -4  18  -2   36.15    3.14
   4  18   2   31.76    3.44
  -4  18  -2   35.07    2.63
  -4  18   2   33.56    2.85
   4 -18   2   36.18    3.25
   4  18  -2   32.82    2.85
   4 -18   2   33.31    2.56
  -4  18   2   34.34    3.47
  -4 -18  -2   35.52    3.49
   4  18  -2   36.00    3.49
  -4 -18  -2   32.73    2.42
  -4 -18   4    1.83    1.59
  -4 -18   4    0.44    1.24
   4  18   4    0.87    1.57
  -4  18  -4   -0.42    1.59
   4 -18  -4    1.77    1.69
   4  18   4    0.34    1.10
  -4  18  -4    2.49    1.16
   4 -18  -4   -1.22    0.49
   4 -18   4    1.83    1.27
   4 -18   4    0.28    1.46
  -4 -18  -4    1.96    1.66
   4  18  -4    1.62    1.47
  -4 -18  -4    1.22    0.85
  -4  18   4    1.40    1.33
  -4  18   4    1.02    1.54
   4  18  -4   -0.05    1.76
   4  18   6    2.36    1.23
   4 -18  -6    5.06    1.08
   4 -18  -6    2.38    1.98
  -4 -18   6    2.15    1.51
  -4  18  -6   -1.43    1.41
   4  18   6    0.29    1.51
  -4 -18   6   -0.63    1.76
   4  18  -6   -0.59    1.69
  -4  18   6   -0.43    1.55
  -4 -18  -6    2.98    1.84
   4  18  -6    3.19    2.00
  -4 -18  -6    0.46    1.04
   4 -18   6    2.10    1.45
  -4  18   6    0.23    1.76
  -4 -19   1   33.89    2.68
   4 -19  -1   33.71    2.29
   4 -19  -1   38.11    3.57
  -4  19  -1   33.30    3.25
   4  19   1   29.31    3.30
  -4  19  -1   34.40    2.81
   4  19   1   32.13    2.87
  -4 -19   1   35.08    2.51
   4 -19  -1   36.80    2.93
  -4 -19   1   39.39    3.47
   4  19  -1   33.62    3.47
  -4  19   1   35.43    3.41
   4 -19   1   36.08    2.53
   4 -19   1   40.64    2.87
  -4 -19  -1   36.32    2.53
  -4  19   1   37.22    2.85
   4 -19   1   42.32    3.42
   4  19  -1   34.35    2.80
  -4 -19  -1   39.92    3.60
  -4 -19   3    0.92    1.23
   4  19   3    1.73    1.68
  -4  19  -3    5.31    1.17
   4 -19  -3    1.08    1.69
  -4  19  -3    4.00    1.53
  -4 -19   3    2.45    1.60
   4 -19   3    2.11    1.07
   4  19  -3    0.00    1.28
   4  19  -3    2.45    1.74
  -4  19   3    2.20    1.39
   4 -19   3    2.76    1.61
  -4 -19  -3    1.98    0.93
  -4  19   3    1.43    1.81
  -4 -19  -3    0.77    1.71
  -4 -19   5    1.78    1.31
   4  19   5   -0.59    1.22
  -4 -19   5   -0.51    1.67
  -4  19  -5   -0.25    1.73
   4 -19  -5    1.47    1.84
   4  19   5    0.41    1.55
  -4  19  -5    0.14    1.23
   4 -19  -5    1.46    0.66
   4 -19   5    0.00    1.47
   4 -19   5   -0.70    1.31
  -4  19   5    0.23    1.67
  -4 -19  -5    2.09    1.81
  -4 -19  -5   -0.06    0.94
  -4  19   5    0.22    1.53
   4  19  -5   -0.03    1.59
   4  19  -5    0.05    1.93
   4 -20   0    2.03    1.67
  -4 -20   0    0.63    0.99
  -4  20   0   -0.24    1.12
  -4  20   0   -0.15    1.56
  -4 -20   0    1.31    1.00
  -4 -20   0    2.91    1.70
   4 -20   0    0.57    0.76
   4  20   0    0.68    1.54
   4  20   0    0.99    1.12
  -4 -20   2   22.87    2.94
  -4 -20   2   19.57    2.06
   4  20   2   20.29    2.28
   4  20   2   16.19    2.99
   4 -20  -2   21.34    3.05
  -4  20  -2   22.07    2.74
  -4  20  -2   19.09    2.09
   4  20  -2   25.86    3.27
   4  20  -2   26.93    2.35
   4 -20   2   24.99    2.83
  -4  20   2   16.62    2.38
  -4 -20  -2   20.70    1.81
  -4 -20  -2   25.28    3.86
   4 -20   2   20.66    1.98
  -4  20   2   19.51    2.97
   4  20   4    1.29    1.53
   4 -20  -4    0.89    1.81
  -4 -20   4    0.32    1.26
  -4  20  -4    2.01    1.68
  -4 -20   4    0.24    1.68
   4  20   4    0.40    1.17
  -4  20  -4    4.69    1.21
   4 -20   4   -0.48    1.23
   4  20  -4    1.41    1.48
   4  20  -4    0.99    1.84
   4 -20   4    0.64    2.48
  -4 -20  -4    1.11    0.96
  -4 -20  -4    2.03    2.02
  -4  20   4    1.41    1.58
  -4  20   4    0.83    1.69
   4 -20  -6    2.17    1.96
  -4  20  -6   -2.08    1.98
  -4 -20   6    1.13    1.80
  -4  20  -6    1.08    1.41
  -4 -20   6   -1.59    1.49
   4  20   6    1.94    1.38
   4  20   6    0.37    1.65
   4 -20   6   -0.27    1.47
  -4  20   6   -0.08    1.78
  -4 -20  -6    3.47    1.99
   4 -20   6   -1.19    1.60
  -4  20   6    0.64    1.57
   4  20  -6    2.01    2.10
  -4 -20  -6   -1.04    1.05
   4  20  -6   -1.05    1.76
  -4 -21   1   72.69    5.54
   4  21   1   64.68    4.42
  -4 -21   1   65.84    4.15
   4 -21  -1   63.74    4.37
   4 -21  -1   63.98    3.97
  -4 -21   1   63.18    4.21
  -4  21  -1   54.87    4.73
   4  21   1   61.60    4.77
  -4  21  -1   63.15    4.38
   4 -21   1   62.37    4.55
   4 -21   1   71.76    4.86
   4  21  -1   59.44    4.97
  -4 -21  -1   68.79    4.15
   4 -21   1   67.34    4.13
   4  21  -1   63.93    4.38
  -4  21   1   66.49    4.39
  -4  21   1   62.78    4.88
  -4  21  -3    5.42    1.75
   4 -21  -3    5.08    1.96
  -4  21  -3    4.28    1.30
   4  21   3    3.72    1.36
   4  21   3    1.25    1.80
   4 -21  -3    4.20    1.72
  -4 -21   3    2.95    1.22
  -4 -21   3    3.04    1.69
   4 -21   3    4.13    1.74
  -4 -21  -3    2.46    0.95
   4 -21   3    4.94    1.19
  -4  21   3    3.94    1.78
  -4 -21  -3    2.11    1.80
   4  21  -3    3.48    1.44
  -4  21   3    4.00    1.51
   4  21  -3    1.38    2.67
  -4 -21   5    1.94    1.35
   4 -21  -5   -0.95    0.70
   4  21   5    1.50    1.32
  -4  21  -5    2.96    1.36
  -4 -21   5    1.57    1.80
   4 -21  -5    3.32    2.06
   4  21   5    0.84    1.64
  -4  21   5   -2.48    1.59
   4 -21   5    2.24    1.66
  -4 -21  -5    1.05    1.06
  -4  21   5    0.35    1.76
   4  21  -5    1.73    1.63
  -4 -21  -5    2.60    1.85
   4  21  -5    0.83    2.04
   4 -21   5    0.12    1.31
  -4 -22   0    6.36    1.89
  -4 -22   0    6.62    1.09
  -4 -22   0    5.36    1.18
   4  22   0    4.25    1.70
   4  22   0    4.60    1.28
   4 -22   0    6.18    0.89
  -4  22   0    4.08    1.71
   4 -22   0    5.07    1.37
   4 -22   0    6.95    1.92
  -4  22   0    4.31    1.27
  -4 -22   2    6.52    1.23
  -4 -22   2    8.94    1.81
   4 -22  -2    8.98    2.01
  -4  22  -2    7.56    1.33
   4 -22  -2    7.48    1.63
   4  22   2    6.84    1.95
   4  22   2    7.21    1.47
  -4  22  -2    5.21    1.74
  -4 -22  -2    8.00    1.06
   4 -22   2    6.44    1.18
  -4  22   2    5.63    3.51
   4  22  -2    6.56    1.36
   4  22  -2    6.50    1.79
   4 -22   2    6.33    1.78
  -4 -22  -2    7.84    1.89
  -4  22   2    8.49    1.48
   4  22   4   -0.15    1.31
  -4 -22   4    2.38    1.73
  -4  22  -4    3.40    1.76
   4 -22  -4    2.92    1.88
   4  22   4    2.45    1.70
  -4 -22   4    2.68    1.35
  -4  22  -4    2.62    1.33
  -4  22   4    2.48    1.76
   4  22  -4    0.28    1.87
  -4 -22  -4    2.66    1.78
   4 -22   4    1.00    1.73
  -4 -22  -4    0.19    1.00
   4  22  -4   -0.89    1.52
  -4  22   4    2.76    1.60
   4 -22   4    2.73    1.32
  -4 -23   1   69.79    5.14
   4 -23  -1   70.37    5.20
  -4  23  -1   69.49    4.70
  -4 -23   1   64.71    4.51
   4  23   1   69.44    4.73
  -4 -23   1   72.05    4.48
   4 -23  -1   70.07    4.29
  -4  23  -1   66.46    5.08
   4 -23  -1   73.04    4.74
   4  23   1   61.65    5.05
  -4 -23  -1   72.28    5.23
   4 -23   1   65.74    6.11
  -4  23   1   72.89    4.71
   4  23  -1   64.36    5.17
  -4  23   1   70.26    5.17
   4 -23   1   72.23    4.46
   4  23  -1   67.42    4.72
   4 -23   1   72.12    4.68
  -4 -23  -1   75.67    4.47
  -4 -23   3    3.03    1.28
   4  23   3    4.01    1.84
  -4  23  -3    2.09    1.25
   4  23   3    4.78    1.44
  -4 -23   3    3.47    2.06
   4 -23  -3    5.51    1.94
  -4  23  -3    3.31    1.80
   4 -23  -3    2.03    1.67
  -4  23   3    3.08    1.87
   4  23  -3    1.41    2.01
   4 -23   3    2.23    1.12
  -4  23   3    2.91    1.50
   4 -23   3    3.64    1.71
   4  23  -3    2.57    1.45
  -4 -23  -3    1.74    1.01
   4  23   5    6.01    1.78
  -4  23  -5    8.21    1.58
  -4  23  -5    5.91    2.25
  -4 -23   5    7.14    1.57
  -4 -23   5    6.26    2.04
   4  23   5    6.66    1.50
   4 -23  -5    8.81    2.18
  -4  23   5    5.83    1.97
   4 -23   5    7.85    1.58
  -4 -23  -5    3.58    1.17
   4  23  -5    5.17    1.79
  -4  23   5    7.56    1.81
   4  23  -5    4.66    2.15
  -4 -23  -5   10.31    2.19
   4 -24   0   -0.98    0.79
   4 -24   0    0.00    1.78
  -4 -24   0    1.70    1.14
  -4 -24   0    0.41    1.02
  -4 -24   0    1.56    1.85
   4 -24   0    0.93    1.34
  -4  24   0   -0.98    1.71
   4  24   0   -1.67    1.39
   4  24   0   -0.75    1.75
   4 -24  -2    0.96    1.50
  -4 -24   2    1.94    1.11
  -4  24  -2    1.13    1.74
   4  24   2    0.45    1.80
  -4 -24   2   -0.03    1.70
   4  24   2   -0.22    1.37
  -4  24  -2    0.18    1.31
   4  24  -2    2.26    1.34
  -4 -24  -2    0.96    1.78
   4  24  -2    0.11    1.72
  -4 -24  -2    0.13    0.93
   4 -24   2   -0.15    1.04
  -4  24   2    1.80    1.49
  -4  24   2   -0.54    1.89
   4 -24   2    2.61    1.72
  -4 -24   4   11.65    1.71
  -4  24  -4   12.03    1.72
   4  24   4    8.71    1.55
  -4 -24   4   10.75    2.05
   4  24   4   10.04    1.84
   4 -24  -4   12.09    2.15
   4  24  -4    8.82    2.35
  -4 -24  -4   14.52    2.82
  -4 -24  -4    8.68    1.24
  -4  24   4   10.28    1.83
   4  24  -4   11.80    1.93
  -4  24   4    9.26    1.97
   4 -24   4    9.87    2.04
   4 -24   4    9.50    1.51
  -4 -25   1   15.75    2.89
   4  25   1   14.57    2.74
   4 -25  -1   14.56    2.05
   4  25   1   14.61    1.81
  -4 -25   1   13.06    1.74
   4 -25  -1   14.80    1.26
  -4  25  -1   13.31    2.04
  -4 -25   1   13.76    1.70
  -4  25  -1   14.06    1.77
   4 -25  -1   15.15    3.06
   4  25  -1   18.02    2.15
   4 -25   1   13.46    2.09
   4  25  -1   12.64    2.24
  -4  25   1   13.67    1.83
   4 -25   1   14.30    1.64
  -4 -25  -1   15.84    3.02
  -4  25   1   13.60    2.21
  -4 -25  -1   14.52    1.99
   4 -25   1   15.22    2.84
  -4 -25  -1   13.85    1.61
  -4  25  -3   -0.02    1.24
  -4 -25   3    3.00    1.29
   4 -25  -3    0.44    1.76
   4 -25  -3    2.39    1.97
   4  25   3    0.28    1.52
   4  25   3    1.57    1.89
  -4 -25   3   -0.28    1.80
  -4  25  -3    1.54    1.84
  -4 -25  -3   -0.16    1.87
   4  25  -3    1.91    1.61
   4 -25   3    0.59    1.11
   4  25  -3    0.48    1.97
  -4  25   3    0.76    1.66
  -4  25   3    0.35    1.87
   4 -25   3    0.64    1.79
  -4 -25  -3   -1.05    0.97
   4  25   5    2.99    1.70
  -4  25  -5    3.82    2.14
   4 -25  -5    7.70    2.12
   4  25   5    2.94    1.48
  -4 -25   5    3.86    1.97
  -4 -25   5    4.97    1.49
  -4  25  -5    6.25    1.70
  -4 -25  -5    5.73    2.18
  -4 -25  -5    3.17    1.21
   4 -25   5    2.27    1.37
  -4  25   5    4.08    1.79
   4  25  -5    5.72    1.87
   4  25  -5    2.19    2.27
   4 -25   5    4.52    1.95
  -4  25   5    5.49    1.73
  -4  26   0    0.38    3.28
   4 -26   0    4.81    0.91
   4 -26   0    5.24    1.40
  -4 -26   0    4.89    1.13
  -4  26   0    3.03    1.39
  -4 -26   0    5.61    1.93
   4  26   0    3.66    1.48
   4  26   0    2.83    1.79
   4 -26   0    3.05    1.83
  -4 -26   0    3.82    1.19
  -4  26  -2   11.38    1.69
  -4  26  -2   14.01    2.88
  -4 -26   2   10.15    2.03
   4  26   2   13.48    2.20
   4 -26  -2   17.96    2.97
   4  26   2   14.90    1.78
   4 -26  -2   15.89    2.37
  -4 -26   2   11.63    1.49
   4  26  -2   12.14    1.74
   4 -26   2   11.96    2.09
  -4  26   2   16.21    3.01
  -4 -26  -2   12.01    2.21
  -4  26   2   17.55    2.24
  -4 -26  -2   12.97    1.58
   4 -26   2   13.38    1.76
   4  26  -2    8.54    2.04
  -4 -26   4    4.26    1.51
   4 -26  -4    3.24    2.30
  -4  26  -4    3.53    1.55
  -4  26  -4    3.94    2.15
   4 -26  -4    5.28    2.13
  -4 -26   4    0.92    1.92
   4  26   4    3.68    1.50
   4  26   4    2.99    1.73
   4 -26   4    2.60    2.31
  -4 -26  -4    4.55    2.11
  -4  26   4    5.68    1.76
  -4  26   4    4.28    1.94
   4 -26   4    3.41    1.40
   4  26  -4    2.56    1.84
   4  26  -4    2.61    2.31
  -4 -26  -4    1.47    1.11
  -4 -27   1    0.09    1.04
  -4 -27   1   -0.28    1.82
   4 -27  -1    1.62    1.86
  -4 -27   1    0.72    1.12
   4 -27  -1   -0.17    1.50
   4  27   1    0.67    1.70
  -4  27  -1   -2.90    1.42
  -4  27  -1    1.02    2.15
   4 -27  -1    0.69    0.71
   4  27   1    1.06    1.51
  -4 -27  -1    0.93    1.37
   4 -27   1    0.40    1.39
  -4 -27  -1    1.28    1.48
   4  27  -1   -0.50    1.75
  -4  27   1    0.52    1.77
   4  27  -1    0.70    1.50
   4 -27   1    0.42    0.97
   4 -27   1   -0.78    1.72
  -4 -27  -1    0.39    1.90
  -4  27   1   -0.44    1.52
   4 -27  -3    3.16    2.00
  -4  27  -3    2.79    1.95
   4  27   3   -0.50    1.54
  -4  27  -3    1.59    1.40
   4  27   3    1.53    1.88
  -4 -27   3    1.90    1.85
  -4 -27   3    1.17    1.34
   4 -27  -3    1.92    1.98
  -4 -27  -3   -0.51    1.96
   4 -27   3    1.01    1.91
   4  27  -3    0.17    2.13
   4 -27   3    0.26    1.19
  -4  27   3   -1.62    1.65
   4  27  -3   -1.81    1.62
  -4  27   3    1.22    1.94
  -4 -27  -3    0.02    1.03
  -4  27  -5    4.94    2.52
   4 -27  -5   10.62    2.81
  -4  27  -5    7.73    1.93
   4  27   5    7.65    1.66
   4 -27  -5    9.17    2.19
  -4 -27   5    8.85    2.21
   4  27   5    8.23    1.97
  -4 -27   5    5.41    1.61
   4  27  -5    4.78    2.38
   4  27  -5    9.03    1.98
  -4 -27  -5    5.91    1.32
  -4  27   5   12.02    2.06
  -4  27   5    8.61    2.17
   4 -27   5    7.13    2.20
   4 -27   5    5.95    1.68
  -4 -27  -5    9.48    2.16
   4  28   0    1.39    1.45
   4 -28   0    1.88    1.45
  -4 -28   0    3.43    1.11
  -4  28   0    2.74    1.89
  -4  28   0    2.35    1.44
  -4 -28   0    0.64    1.20
   4 -28   0    3.33    2.08
   4 -28   0    3.55    0.92
   4  28   0    3.51    1.76
  -4 -28   0    1.61    1.98
  -4  28  -2    5.22    1.97
  -4  28  -2    6.82    1.58
  -4 -28   2    3.98    1.92
   4  28   2    5.91    2.06
   4  28   2    3.86    1.69
   4 -28  -2    7.33    2.09
   4 -28  -2    7.06    1.83
  -4 -28   2    7.44    1.37
   4 -28   2    3.48    1.21
   4  28  -2    4.86    2.08
  -4  28   2    5.77    1.63
  -4 -28  -2    5.55    2.04
  -4 -28  -2    5.66    1.11
  -4  28   2    5.52    1.98
   4  28  -2    6.36    1.75
   4 -28   2    4.32    2.65
  -4  28  -4    3.98    2.29
  -4 -28   4    8.34    1.64
  -4 -28   4    6.38    2.18
  -4  28  -4    7.48    1.70
   4  28   4    8.61    1.97
   4 -28  -4    8.22    2.23
   4  28   4    5.97    1.66
   4 -28  -4    9.27    2.38
  -4 -28  -4    9.68    2.32
   4 -28   4    8.85    2.19
   4  28  -4    7.11    2.41
  -4  28   4    9.57    2.20
   4  28  -4    9.60    2.05
   4 -28   4    9.81    1.60
  -4 -28  -4    4.61    1.25
  -4  28   4   10.53    2.01
  -4 -29   1    4.36    1.98
  -4  29  -1    4.36    1.79
   4 -29  -1    3.43    2.02
  -4 -29   1    3.03    1.20
   4  29   1    4.20    1.58
  -4 -29   1    3.86    1.24
   4  29   1    4.66    1.90
   4 -29  -1    2.99    1.57
  -4  29  -1    2.07    1.53
   4 -29  -1    3.65    0.84
   4 -29   1    1.80    1.91
  -4 -29  -1    5.21    1.69
  -4  29   1    2.94    1.89
   4  29  -1    2.34    1.91
  -4  29   1    1.86    1.65
   4 -29   1    4.87    1.07
   4 -29   1    4.98    1.53
   4  29  -1    3.28    1.62
  -4 -29  -1    3.19    1.11
  -4 -29  -1    0.77    2.06
   4 -29  -3   18.46    3.30
   4 -29  -3   19.83    2.61
   4  29   3   14.96    2.07
   4  29   3   15.52    2.48
  -4  29  -3   13.55    2.51
  -4 -29   3   12.50    1.75
  -4 -29   3   16.67    3.20
  -4  29  -3   13.11    1.91
  -4 -29  -3   12.92    1.71
  -4  29   3   17.25    3.09
  -4 -29  -3   16.26    2.46
  -4  29   3   20.07    2.54
   4 -29   3   15.46    1.71
   4  29  -3   13.46    1.99
   4 -29   3   13.32    2.31
   4  29  -3    9.86    2.45
   4 -30   0   -0.65    2.03
   4 -30   0    0.30    0.95
  -4  30   0    1.91    1.90
   4  30   0    0.25    1.58
  -4  30   0    1.64    1.49
  -4 -30   0    1.35    1.26
   4  30   0    1.37    1.78
  -4 -30   0   -1.66    1.93
   4 -30   0   -0.96    1.47
  -4 -30   0    0.28    1.16
  -4 -30   2    5.64    2.05
   4  30   2    9.56    2.20
  -4 -30   2    5.49    1.39
   4 -30  -2    7.85    2.01
  -4  30  -2    5.29    1.60
   4 -30  -2    8.18    2.24
  -4  30  -2    4.34    1.92
   4  30   2    7.35    1.80
  -4  30   2    6.72    1.74
   4 -30   2    3.40    2.03
   4  30  -2    8.03    1.75
  -4 -30  -2    6.21    1.83
   4 -30   2    5.87    1.27
  -4 -30  -2    6.76    2.29
   4  30  -2    1.84    1.94
  -4  30   2    8.02    2.20
  -4 -30   4   24.12    3.54
   4  30   4   17.53    3.14
   4  30   4   21.62    2.63
  -4  30  -4   20.55    2.78
   4 -30  -4   27.85    3.34
   4 -30  -4   27.84    3.65
  -4  30  -4   15.79    2.87
  -4 -30   4   17.19    2.39
  -4 -30  -4   22.63    3.57
  -4  30   4   23.11    3.36
  -4  30   4   22.80    2.93
   4  30  -4   17.80    3.05
   4 -30   4   19.41    2.34
   4  30  -4   19.20    2.51
   4 -30   4   22.02    3.55
  -4 -30  -4   12.93    1.96
  -4  31  -1    0.06    1.57
   4  31   1    1.42    1.92
   4  31   1   -0.38    1.63
  -4  31  -1    4.24    1.88
  -4 -31   1    0.32    1.97
   4 -31  -1    2.41    0.86
   4 -31  -1    0.52    1.61
  -4 -31   1   -0.12    1.56
   4 -31  -1    1.07    1.95
  -4 -31   1    0.14    1.21
  -4  31   1    0.74    1.95
  -4 -31  -1    0.74    2.16
   4 -31   1   -0.74    1.92
  -4 -31  -1    1.14    1.11
  -4  31   1    0.14    1.71
   4  31  -1    1.67    1.73
   4  31  -1    0.01    2.01
  -4 -31  -1    2.02    1.51
   4 -31   1    1.97    1.56
   4 -31   1    1.37    1.07
  -4  31  -3   18.41    3.65
  -4  31  -3   12.99    2.04
   4  31   3   15.00    2.15
  -4 -31   3   13.34    1.79
   4 -31  -3   16.39    3.31
  -4 -31   3   16.49    3.19
   4 -31  -3   18.20    2.72
   4  31   3   16.04    2.59
   4  31  -3   18.93    2.79
   4 -31   3   15.97    3.26
   4  31  -3    9.31    2.46
  -4 -31  -3   12.62    2.44
  -4  31   3   14.00    1.97
   4 -31   3    9.46    1.66
  -4 -31  -3   12.32    1.53
  -4  31   3   11.94    2.34
  -4 -32   0   -0.98    1.29
  -4  32   0    1.85    2.02
   4  32   0   -0.96    1.79
   4  32   0    0.38    1.88
   4 -32   0    0.16    0.94
  -4  32   0    0.83    1.57
  -4 -32   0   -0.10    2.06
   4 -32   0   -2.70    1.55
  -4 -32   0   -0.70    1.13
   4 -32   0   -0.15    2.09
   4 -32  -2    0.86    1.84
  -4  32  -2    5.34    2.07
  -4 -32   2   -0.49    2.01
  -4  32  -2    4.79    1.83
   4  32   2    1.10    1.76
  -4 -32   2    1.82    1.36
   4  32   2    2.86    2.04
   4 -32  -2    1.24    2.13
  -4  32   2    2.47    2.05
  -4 -32  -2    0.46    2.24
   4 -32   2    1.03    1.30
   4  32  -2    0.96    1.66
   4  32  -2    0.20    2.06
  -4  32   2    0.65    1.79
  -4 -32  -2    0.90    1.18
   4 -32   2    0.38    2.03
  -4 -32  -2    2.29    1.81
  -4 -32   4    0.82    1.53
  -4  32  -4    0.26    1.78
   4 -32  -4    4.19    2.04
   4  32   4    1.05    1.67
  -4 -32   4    0.91    2.09
  -4  32  -4    2.45    2.55
   4 -32  -4    2.73    2.49
   4  32   4    1.43    1.85
  -4 -32  -4   -1.55    2.29
   4 -32   4   -0.72    1.41
   4  32  -4   -1.94    2.32
  -4  32   4   -0.14    1.92
   4  32  -4   -0.53    1.94
   4 -32   4   -0.10    2.17
  -4  32   4    0.77    2.03
  -4 -32  -4   -1.00    1.24
  -4 -33   1    4.87    2.11
   4 -33  -1    5.06    1.84
  -4 -33   1    4.83    1.31
  -4  33  -1    8.09    2.16
   4 -33  -1    6.00    1.03
  -4 -33   1    5.42    1.42
   4 -33  -1    3.16    2.11
   4  33   1    6.64    2.10
   4  33   1    4.84    1.73
  -4  33  -1    6.77    1.72
  -4 -33  -1    7.99    1.75
   4  33  -1    6.41    2.18
   4 -33   1    2.38    2.14
   4  33  -1    6.47    1.94
  -4 -33  -1    3.28    2.39
  -4  33   1    7.70    1.85
  -4 -33  -1    6.99    1.29
  -4  33   1    9.10    2.19
   4 -33   1    4.78    1.67
   4 -33   1    6.65    1.22
   4 -33  -3    8.46    2.43
  -4  33  -3    7.86    2.47
   4 -33  -3    8.19    2.20
   4  33   3    8.41    2.39
  -4 -33   3    7.45    1.62
  -4 -33   3    3.69    2.14
  -4  33  -3    6.58    1.99
   4  33   3    7.49    2.09
   4 -33   3    6.12    1.46
  -4  33   3   10.39    2.09
   4  33  -3    9.17    2.14
   4 -33   3    7.13    2.28
  -4 -33  -3    4.95    2.26
   4  33  -3    4.19    2.42
  -4 -33  -3    2.40    2.24
  -4  33   3    8.34    2.31
   4 -34   0   -0.84    1.59
  -4  34   0    4.93    2.29
   4 -34   0    1.70    1.05
   4 -34   0   -0.78    2.22
   4  34   0    2.33    1.75
   4  34   0    1.49    1.80
  -4 -34   0   -1.76    2.15
  -4 -34   0    0.14    1.42
  -4  34   0   -0.40    1.75
  -4 -34   0   -0.47    1.20
   4 -34  -2   19.08    2.83
  -4 -34   2   15.31    2.57
  -4  34  -2   19.42    3.51
   4  34   2   20.58    2.78
   4 -34  -2   20.21    3.63
  -4  34  -2   16.45    2.22
   4  34   2   18.42    3.69
  -4 -34   2   12.88    1.86
   4  34  -2   13.16    2.56
  -4 -34  -2   19.17    2.80
   4 -34   2   16.45    2.10
   4 -34   2   14.18    2.50
  -4  34   2   21.88    2.67
  -4 -34  -2   18.94    2.85
  -4 -34  -2   16.06    1.98
  -4  34   2   20.29    3.38
   4  34  -2   19.32    2.72
  -4  35  -1   18.19    3.27
   4 -35  -1   14.54    2.60
  -4  35  -1   17.33    2.15
   4 -35  -1   12.90    2.16
  -4 -35   1   14.98    2.03
  -4 -35   1   16.66    2.17
   4  35   1   13.81    2.43
   4  35   1   11.30    2.11
  -4 -35   1   10.10    2.47
   4 -35  -1   17.22    1.61
  -4 -35  -1   18.45    2.48
  -4 -35  -1   11.87    1.87
  -4  35   1   20.92    3.61
   4 -35   1   13.30    2.58
  -4  35   1   20.10    2.41
   4 -35   1   18.33    1.91
   4 -35   1   15.94    2.44
   4  35  -1   18.02    3.45
  -4 -35  -1   11.03    2.61
   4  35  -1   13.76    2.23
   4  35   3    5.54    2.42
  -4  35  -3    2.76    2.24
  -4  35  -3    2.36    1.88
   4 -35  -3    5.51    2.37
  -4 -35   3    2.66    2.20
   4  35   3    4.05    2.06
  -4 -35   3    4.76    1.65
   4 -35  -3    5.45    2.52
   4 -35   3    1.62    2.19
   4  35  -3    5.20    2.09
  -4  35   3    2.54    2.16
  -4 -35  -3    3.82    2.23
  -4 -35  -3    2.78    1.37
   4  35  -3   -0.91    2.39
   4 -35   3    2.86    1.47
  -4 -35  -3    3.13    2.41
  -4  35   3    4.16    1.90
  -4 -36   0    0.22    1.53
   4 -36   0   -1.51    1.64
   4  36   0   -3.89    1.98
   4 -36   0    2.52    2.23
   4  36   0    3.49    2.01
  -4  36   0    2.11    2.08
  -4 -36   0    1.92    1.37
  -4  36   0   -1.50    1.75
  -4 -36   0   -3.78    2.19
   4 -36   0   -0.21    1.10
  -4 -36   2   14.46    2.57
  -4  36  -2   19.72    3.72
   4  36   2   15.00    2.33
   4  36   2   17.20    3.24
  -4 -36   2   14.37    1.92
   4 -36  -2   21.06    2.75
   4 -36  -2   13.49    2.59
  -4  36  -2   18.16    2.43
   4  36  -2   16.17    2.85
  -4  36   2   18.93    2.28
   4  36  -2   17.03    2.41
  -4 -36  -2   15.93    2.30
  -4 -36  -2   15.24    2.05
  -4  36   2   21.62    3.39
  -4 -36  -2   10.51    2.81
   4 -36   2   14.76    2.08
   4 -36   2   16.30    2.69
   4 -37  -1   28.81    3.96
  -4 -37   1   37.70    4.02
   4 -37  -1   35.80    3.31
  -4 -37   1   33.82    2.93
  -4 -37   1   36.13    4.24
   4  37   1   26.92    3.35
  -4  37  -1   33.59    3.32
   4  37   1   35.22    3.98
  -4  37  -1   32.76    3.88
   4 -37   1   36.36    3.23
  -4  37   1   37.59    4.08
  -4 -37  -1   31.06    2.74
   4 -37   1   24.22    3.93
   4 -37   1   32.52    2.68
  -4  37   1   36.32    3.42
   4  37  -1   29.66    3.93
  -4 -37  -1   25.95    4.02
  -4 -37  -1   28.25    3.11
   4  37  -1   34.54    3.40
   4 -38   0    1.75    1.23
  -4  38   0    4.49    2.17
   4  38   0   -1.00    2.01
   4 -38   0   -3.97    2.36
  -4 -38   0    0.76    1.45
  -4 -38   0    0.41    1.50
  -4  38   0   -2.35    1.84
   4 -38   0    0.39    1.77
  -4 -38   0   -1.38    2.33
   4  38   0    2.45    2.04
   4 -38  -2   -1.49    2.29
  -4 -38   2    2.41    1.55
  -4  38  -2    4.16    2.28
  -4  38  -2    1.23    2.04
  -4 -38   2    0.03    2.26
   4  38   2    5.99    2.51
   4  38   2    4.25    2.25
   4 -38  -2    1.49    2.07
  -4 -38  -2    1.29    2.04
   4  38  -2    0.40    2.48
  -4 -38  -2    0.08    2.57
   4 -38   2    0.91    1.36
  -4  38   2    4.99    2.35
  -4  38   2    3.72    2.01
   4  38  -2    1.35    2.13
  -4 -38  -2    2.70    1.39
   4 -38   2   -0.92    2.20
  -4 -39   1    6.75    1.62
  -4 -39   1    5.12    2.48
   4 -39  -1    6.44    2.00
  -4 -39   1    8.44    1.71
  -4  39  -1    9.95    2.22
   4  39   1    6.37    2.06
   4  39   1    7.03    2.33
   4 -39  -1    5.26    2.61
  -4  39  -1   11.83    2.46
   4 -39  -1    4.98    1.26
   4 -39   1    5.81    2.45
  -4 -39  -1    4.69    1.83
  -4  39   1   10.39    2.16
   4  39  -1    6.95    2.30
  -4 -39  -1    5.22    2.62
   4  39  -1    6.91    2.42
   4 -39   1    7.22    1.98
  -4 -39  -1    3.82    1.51
   4 -39   1    6.91    1.53
  -4  39   1   12.34    2.48
   4 -40   0   25.46    2.47
   4 -40   0   27.57    3.02
  -4 -40   0   24.45    4.10
   4 -40   0   32.20    4.09
  -4 -40   0   24.71    2.78
  -4  40   0   40.99    3.40
   4  40   0   29.27    3.74
  -4 -40   0   24.66    2.70
   4  40   0   27.12    3.33
  -5   0   0    0.58    0.43
   5   0   0    1.51    0.76
  -5   0   0    1.10    0.54
  -5   0   0    0.49    0.79
   5   0  -2   -0.72    1.32
   5   0  -2   -0.56    1.42
   5   0   2   -0.03    0.47
  -5   0   2   -1.15    0.84
  -5   0   2    0.75    0.72
   5   0  -4   -1.00    1.46
  -5   0  -4   -0.37    1.15
   5   0   4   -0.67    0.69
   5   0  -4   -1.79    1.78
   5   0   4    0.30    0.82
  -5   0   4    0.14    0.82
  -5   0   4   -0.34    1.01
   5   0  -6   -3.49    2.03
   5   0   6   -0.52    0.77
   5   0  -6   -0.19    1.46
  -5   0   6   -0.64    1.17
   5   0   6   -0.36    0.99
  -5   0  -6    4.69    2.73
  -5   0   6    0.20    1.00
  -5   0  -6   -1.26    1.38
  -5   1  -1   92.99    5.54
   5   1   1   90.05    5.43
  -5  -1   1   93.35    5.51
  -5  -1   1   88.05    5.85
  -5  -1   1   88.58    5.55
   5  -1  -1   94.50    5.53
   5  -1  -1   86.15    5.80
   5   1   1   84.34    5.50
  -5  -1  -1   97.82    5.54
  -5   1   1   93.60    5.48
   5   1  -1   81.69    5.84
  -5   1   1   87.89    5.55
  -5  -1  -1   97.09    5.48
   5   1  -1   84.27    5.49
  -5  -1   3   16.38    1.54
   5  -1  -3   17.37    2.68
   5  -1  -3   20.15    2.73
  -5  -1   3   16.09    1.77
  -5   1  -3   18.17    1.87
   5   1   3   15.04    1.50
   5   1   3   15.63    1.39
   5   1  -3   14.34    2.58
  -5   1   3   16.76    1.73
   5  -1   3   16.73    1.32
   5  -1   3   14.85    1.53
   5   1  -3   13.36    2.59
  -5   1   3   15.69    1.49
   5  -1  -5    2.89    1.98
  -5  -1   5    4.43    1.14
   5   1   5    3.96    0.92
   5   1   5    5.86    0.91
   5  -1  -5    4.56    1.57
  -5   1  -5    4.07    1.35
  -5  -1   5    4.42    0.99
   5  -1   5    4.47    1.02
   5  -1   5    4.11    0.80
   5   1  -5    2.90    1.99
  -5  -1  -5    5.91    1.39
  -5   1   5    5.23    1.19
  -5   1   5    5.86    1.03
   5   1  -5    4.74    1.53
  -5   2   0    3.44    0.52
  -5  -2   0    3.34    0.90
   5  -2   0    3.14    0.77
  -5   2   0    3.01    0.83
   5   2   0    3.61    0.89
  -5  -2   0    3.76    0.52
  -5  -2   0    4.12    0.63
  -5   2   0    3.73    0.56
   5  -2   0    3.15    0.83
  -5  -2   2    8.39    1.71
   5   2   2    8.31    0.96
  -5   2  -2   13.40    1.45
  -5  -2   2    8.94    1.27
  -5  -2   2    8.46    1.05
  -5   2  -2    9.37    1.29
   5  -2  -2    7.18    1.54
   5   2   2    8.08    1.53
  -5   2   2   10.00    1.18
   5  -2   2   10.51    1.00
  -5  -2  -2    5.97    1.09
   5  -2   2    8.46    0.79
  -5   2   2   10.01    0.89
  -5  -2  -2   10.96    1.12
   5   2  -2    7.42    1.56
   5   2   4    0.46    0.82
   5  -2  -4   -0.07    1.46
  -5  -2   4    0.33    0.96
   5   2   4   -0.85    0.75
  -5   2  -4    0.03    1.07
  -5  -2   4   -0.64    0.84
  -5   2   4    0.00    0.75
   5   2  -4   -3.01    1.70
   5   2  -4   -0.33    1.42
   5  -2   4    0.15    0.86
  -5   2   4    0.40    1.04
   5  -2   4    0.66    0.60
  -5  -2  -4    2.70    1.21
   5   2   6    2.58    0.91
  -5  -2   6    4.88    1.17
  -5  -2   6    4.09    1.15
   5  -2  -6    4.02    1.65
   5  -2  -6    4.02    2.10
  -5   2  -6    3.55    1.46
  -5  -2  -6    3.69    1.48
   5  -2   6    2.22    0.82
  -5  -2  -6    4.96    1.62
   5   2  -6    3.95    1.57
  -5   2   6    3.91    1.30
  -5   2   6    3.41    1.03
   5   2  -6   -2.01    2.33
   5  -2   6    3.98    1.11
   5   3   1   -0.79    0.86
  -5  -3   1    2.12    1.26
  -5   3  -1    1.29    0.34
  -5  -3   1    2.31    0.77
   5  -3  -1    2.03    1.31
   5   3   1    1.62    0.57
   5  -3  -1    2.34    0.86
  -5  -3   1    3.27    0.77
   5   3  -1    0.23    0.53
   5   3  -1    2.62    1.24
  -5  -3  -1    2.96    0.79
  -5   3   1    1.51    0.80
  -5   3   1    3.58    0.56
  -5   3   1    1.56    1.24
   5   3   3    4.61    0.77
  -5  -3   3    5.01    0.94
   5   3   3    4.49    1.16
  -5  -3   3    3.43    0.97
   5  -3  -3    6.03    1.65
  -5   3  -3    5.47    1.04
  -5   3   3    5.79    1.10
   5  -3   3    4.06    0.62
  -5  -3  -3    2.68    1.14
   5   3  -3    5.97    1.49
  -5   3   3    6.29    0.79
   5  -3  -5    2.96    1.82
  -5  -3   5    2.52    1.02
   5  -3  -5    2.35    1.58
  -5  -3   5    2.13    0.99
  -5   3  -5    1.13    1.24
  -5   3   5    2.80    0.88
   5  -3   5    3.55    1.00
  -5   3   5    2.31    1.18
   5  -3   5    2.51    0.71
  -5  -3  -5    4.56    1.39
  -5  -3  -5    3.09    1.35
   5   3  -5   -1.21    1.75
   5   3  -5    3.36    1.48
  -5   4   0   30.05    2.45
  -5   4   0   29.41    2.09
   5   4   0   30.17    2.16
  -5   4   0   33.15    2.07
  -5  -4   0   35.73    2.62
   5  -4   0   28.91    2.45
  -5  -4   0   32.90    2.14
   5  -4   0   33.18    2.26
   5   4   0   32.95    2.52
   5  -4  -2   81.04    5.66
   5   4   2   79.68    5.29
   5   4   2   81.82    5.08
  -5  -4   2   80.22    5.16
  -5   4  -2   85.10    5.18
  -5  -4   2   86.50    5.58
  -5  -4   2   81.15    5.17
   5  -4   2   92.92    5.17
   5   4  -2   83.34    5.59
  -5   4   2   84.25    5.24
  -5   4   2   85.17    5.07
  -5  -4  -2   78.98    5.16
  -5   4   2   79.60    5.61
   5  -4   2   79.07    5.15
   5   4   4   22.44    2.39
  -5  -4   4   21.46    1.89
   5   4   4   21.54    1.75
   5  -4  -4   21.97    3.11
  -5   4  -4   20.47    2.21
  -5  -4   4   20.90    1.84
  -5   4   4   19.14    1.65
   5   4  -4   21.03    2.68
  -5  -4  -4   14.78    2.30
   5   4  -4   19.45    3.46
   5  -4   4   20.09    1.60
  -5   4   4   21.93    2.04
  -5  -4   6    0.08    1.06
  -5  -4   6   -1.30    1.07
   5  -4  -6   -0.61    1.56
   5  -4  -6   -0.73    1.82
  -5   4  -6   -0.77    1.43
   5   4   6    0.49    1.06
  -5  -4  -6    0.73    1.52
   5  -4   6    0.13    1.12
   5   4  -6    1.73    1.51
   5  -4   6   -0.05    0.82
  -5  -4  -6   -0.77    1.50
  -5   4   6    0.02    0.97
  -5   4   6    0.76    1.29
  -5   5  -1    3.59    0.57
   5   5   1    2.08    1.04
  -5  -5   1    3.15    0.75
   5  -5  -1    1.60    1.24
  -5  -5   1    2.70    1.30
   5  -5  -1    2.44    0.95
  -5   5  -1    2.03    0.83
  -5  -5   1    1.69    0.85
  -5   5   1    1.50    0.91
  -5   5   1    0.90    1.30
   5   5  -1    2.66    1.33
  -5   5   1    3.07    0.50
   5  -5   1    2.18    0.73
  -5  -5   3   13.31    1.50
   5  -5  -3   15.06    1.89
  -5  -5   3   16.45    1.62
  -5  -5   3   14.70    1.82
  -5   5  -3   12.90    1.86
   5   5   3   13.18    1.36
   5   5   3   11.59    1.97
  -5  -5  -3   12.29    1.31
  -5   5   3   13.73    1.21
   5   5  -3   13.00    1.80
   5  -5   3   11.88    1.49
  -5   5   3   14.74    2.52
  -5  -5   5    5.79    1.11
  -5  -5   5    5.68    1.07
  -5   5  -5    3.89    1.37
   5  -5  -5    4.12    1.64
   5   5   5    6.03    1.01
   5   5  -5    6.59    1.54
   5  -5   5    5.32    1.13
  -5   5   5    4.88    1.28
   5   5  -5    1.57    1.84
  -5  -5  -5    1.50    1.42
   5  -5   5    5.01    0.85
  -5   5   5    5.28    0.88
  -5  -6   0    1.43    0.70
   5   6   0    0.72    0.74
   5  -6   0   -1.01    1.07
  -5   6   0   -0.08    0.59
  -5  -6   0    2.46    1.17
  -5   6   0   -1.69    1.06
  -5   6   0   -1.31    0.67
   5  -6   0   -0.94    0.94
   5  -6  -2   42.39    3.53
  -5  -6   2   39.83    3.48
  -5  -6   2   42.82    2.93
  -5  -6   2   43.42    2.91
   5   6   2   43.36    3.19
   5   6   2   44.11    2.82
  -5   6  -2   45.49    2.72
  -5   6  -2   38.36    2.96
  -5   6   2   42.58    3.00
  -5  -6  -2   41.79    2.88
  -5  -6  -2   46.72    3.27
   5   6  -2   44.46    3.58
   5  -6   2   43.58    2.86
   5  -6   2   43.03    2.97
  -5   6   2   40.27    3.53
  -5   6   2   42.85    2.69
  -5  -6   4   -0.05    0.93
   5   6   4   -0.62    1.23
  -5   6  -4    1.71    1.20
  -5  -6   4    0.20    0.85
   5   6   4   -0.07    0.82
   5  -6  -4   -0.87    1.52
  -5   6   4   -0.50    1.11
  -5   6   4   -0.55    0.69
   5   6  -4    0.31    1.36
   5  -6   4    0.81    0.93
   5  -6   4    1.22    0.68
   5  -6  -6    2.56    1.67
   5  -6  -6    2.56    1.87
   5   6   6    1.80    1.01
  -5  -6   6    2.81    1.23
  -5   6  -6    0.52    1.48
  -5  -6   6    3.09    1.13
   5   6  -6    3.06    1.59
  -5   6   6    2.34    1.31
   5  -6   6    1.09    1.19
   5  -6   6    0.67    0.88
  -5   6   6    0.34    0.91
  -5  -6  -6    1.71    1.57
  -5   7  -1   74.20    4.34
   5  -7  -1   69.10    4.50
  -5  -7   1   71.25    4.82
   5   7   1   62.08    4.63
  -5  -7   1   70.95    4.44
   5   7   1   70.36    4.38
  -5   7  -1   70.45    4.53
   5  -7  -1   66.99    4.80
  -5   7   1   68.94    4.23
  -5  -7  -1   71.22    4.38
  -5  -7  -1   80.65    4.74
   5  -7   1   69.47    4.35
   5  -7   1   78.30    4.53
   5   7  -1   65.65    4.87
  -5   7   1   68.02    4.47
   5   7  -1   67.59    4.53
  -5   7   1   62.72    4.82
   5  -7  -3    1.95    1.54
   5   7   3    1.83    1.17
  -5   7  -3    3.05    1.18
   5   7   3    3.32    0.79
  -5  -7   3    4.42    1.05
  -5  -7   3    2.85    1.46
   5  -7   3    2.81    0.91
  -5  -7  -3   -0.52    1.28
  -5  -7  -3    0.76    0.94
  -5   7   3    3.20    0.62
  -5   7   3    3.93    1.09
   5   7  -3    2.12    1.46
   5  -7   3    3.65    1.09
  -5   7   3    3.36    1.48
  -5  -7   5   33.07    2.56
  -5  -7   5   33.77    2.56
  -5   7  -5   28.86    3.12
   5  -7  -5   35.96    3.57
   5   7   5   34.47    3.12
   5   7   5   30.99    2.50
   5   7  -5   23.54    3.45
  -5   7   5   33.73    2.32
   5   7  -5   35.30    3.31
   5  -7   5   33.26    2.50
  -5   7   5   35.68    2.78
   5  -8   0   10.10    0.99
   5  -8   0    9.96    1.49
  -5   8   0    8.42    1.47
   5   8   0   13.00    1.42
  -5   8   0   10.38    1.08
  -5  -8   0   12.43    1.39
   5  -8   0   10.12    1.67
  -5  -8   0   15.28    2.14
  -5  -8   2    3.93    1.01
   5   8   2    3.16    0.88
  -5  -8   2    4.81    1.47
  -5  -8   2    4.77    0.93
   5   8   2    4.51    1.29
   5  -8  -2    3.04    1.48
  -5  -8  -2    4.40    0.86
   5   8  -2    3.19    1.54
  -5   8   2    5.07    1.51
  -5  -8  -2    3.21    1.39
  -5   8   2    4.67    0.50
  -5   8   2    6.59    1.13
   5  -8   2    4.17    1.11
   5  -8   2    3.35    0.87
  -5  -8   4    3.18    0.98
  -5   8  -4    2.62    1.33
  -5  -8   4    3.78    1.59
   5  -8  -4    2.20    1.59
   5   8   4    2.36    0.93
  -5  -8   4    4.39    1.09
   5   8   4    3.44    1.31
  -5   8   4    3.63    0.71
  -5   8   4    4.62    1.38
   5   8  -4    3.15    1.53
  -5   8   4    3.56    1.57
  -5  -8  -4   -0.09    0.95
   5  -8   4    1.52    0.99
  -5  -8  -4    0.27    1.32
  -5   8  -6    9.31    1.93
   5   8   6    8.75    1.27
  -5  -8   6    8.27    1.37
   5  -8  -6   10.88    2.05
   5  -8  -6    7.36    1.84
  -5  -8   6    7.94    1.34
  -5   8   6    9.01    1.14
   5  -8   6    9.56    1.41
  -5  -8  -6    4.38    1.39
   5   8  -6    9.79    1.86
  -5   8   6    9.93    1.55
  -5  -8  -6    5.73    1.80
   5   8  -6    4.19    2.17
  -5  -9   1   40.05    3.41
   5   9   1   42.50    3.17
  -5   9  -1   39.77    2.70
   5  -9  -1   38.74    2.90
  -5  -9   1   38.04    2.79
  -5   9  -1   36.33    3.01
   5  -9  -1   37.84    3.33
   5   9   1   45.43    2.76
   5  -9   1   45.43    3.06
   5   9  -1   36.31    3.41
   5   9  -1   32.74    2.90
  -5   9   1   37.59    2.82
  -5   9   1   34.54    3.38
   5  -9   1   38.28    2.65
  -5  -9  -1   48.59    2.70
  -5  -9   3   29.97    2.25
  -5   9  -3   21.41    2.52
  -5  -9   3   29.22    2.30
  -5   9  -3   30.64    2.09
   5   9   3   29.09    2.16
  -5  -9   3   26.92    2.89
   5   9   3   27.74    2.64
   5  -9  -3   26.41    3.10
   5  -9   3   30.91    2.48
   5  -9   3   29.44    2.17
  -5   9   3   28.77    3.06
  -5   9   3   30.31    1.88
  -5  -9  -3   28.13    2.77
  -5  -9  -3   23.89    2.14
   5   9  -3   28.15    3.10
  -5   9   3   28.93    2.44
   5   9   5    9.12    1.62
  -5   9  -5    5.87    1.59
   5   9   5    7.59    1.15
  -5  -9   5    6.48    1.33
  -5  -9   5    6.92    1.20
   5  -9  -5    5.42    1.83
  -5   9  -5   10.93    1.80
  -5  -9  -5    7.36    1.61
  -5  -9  -5    2.68    1.15
  -5   9   5    8.79    1.47
   5   9  -5    7.44    1.68
   5  -9   5   10.87    1.32
  -5   9   5    5.04    1.24
   5 -10   0    8.54    1.23
   5  10   0    9.70    1.44
  -5  10   0    7.32    1.49
   5 -10   0    9.10    1.59
  -5  10   0    8.40    1.10
  -5 -10   0   12.15    2.23
   5  10   0   14.32    2.27
   5 -10   0    7.68    0.99
  -5 -10   0    8.93    1.02
   5  10   2   12.64    1.64
   5 -10  -2   13.60    1.81
  -5 -10   2   11.64    1.55
  -5  10  -2   17.50    1.34
  -5 -10   2   14.92    2.45
   5  10   2   13.75    1.72
   5 -10   2   13.33    1.47
   5  10  -2   12.51    2.59
  -5  10   2   13.36    1.91
   5  10  -2   12.85    1.52
  -5 -10  -2   13.33    2.34
   5 -10   2   12.26    1.99
  -5 -10  -2   14.80    1.40
  -5  10   2   12.41    1.77
   5  10   4   28.22    2.84
  -5 -10   4   28.04    2.45
  -5 -10   4   31.30    2.73
   5  10   4   25.02    2.63
  -5  10  -4   27.70    2.79
  -5 -10   4   30.16    3.08
   5 -10  -4   35.56    3.27
   5  10  -4   34.16    3.25
  -5  10   4   31.99    3.24
  -5  10   4   31.84    2.54
   5 -10   4   27.91    2.67
  -5 -10  -4   30.61    2.89
  -5  10   4   29.34    2.04
   5 -10   4   26.41    2.34
   5 -10  -6   16.31    2.96
  -5 -10   6   12.97    1.90
  -5  10  -6    8.32    1.94
   5  10   6   10.66    1.43
  -5 -10   6    9.36    1.52
   5  10  -6   13.65    2.31
  -5  10   6   10.25    1.63
   5 -10   6   12.81    1.58
  -5  10   6   10.50    1.38
  -5 -10  -6   11.01    1.98
  -5 -10  -6    4.16    1.46
   5  10  -6   16.94    2.92
  -5 -11   1   16.89    1.81
   5 -11  -1   15.38    2.47
  -5 -11   1   19.68    2.60
  -5  11  -1   18.38    1.76
   5  11   1   14.25    2.38
   5  11   1   17.87    1.77
  -5  11  -1   18.74    2.26
   5 -11  -1   19.13    2.00
  -5  11   1   16.36    2.60
   5  11  -1   18.85    1.88
   5 -11   1   25.09    2.39
   5  11  -1   17.39    2.63
  -5 -11  -1   17.76    1.57
  -5  11   1   15.37    1.88
  -5 -11  -1   25.42    2.64
   5 -11   1   16.55    1.57
   5 -11  -3  112.09    6.96
  -5  11  -3  103.58    6.45
  -5  11  -3   87.50    6.66
   5  11   3  100.69    6.48
   5  11   3   97.78    6.75
  -5 -11   3  102.13    6.55
  -5 -11   3  105.33    6.92
  -5  11   3  110.65    6.96
  -5 -11  -3  108.70    6.45
   5 -11   3  107.55    6.67
   5  11  -3  103.86    6.99
  -5 -11  -3  104.93    6.82
  -5  11   3  115.30    6.34
  -5  11   3  110.82    6.62
   5 -11   3  101.41    6.49
   5  11   5    4.44    1.03
  -5  11  -5    7.09    1.23
  -5  11  -5    0.19    1.51
   5  11   5    4.10    1.48
  -5 -11   5    1.39    1.01
   5 -11  -5    2.88    1.62
  -5 -11   5    3.16    1.38
  -5  11   5    1.75    0.74
  -5 -11  -5   -1.74    1.36
  -5 -11  -5    5.53    1.60
   5 -11   5    2.10    1.16
  -5  11   5    2.72    1.66
   5  11  -5    3.83    1.60
  -5  11   5    2.79    1.35
   5 -12   0   17.50    2.55
   5  12   0   22.06    2.61
  -5 -12   0   24.52    2.60
   5 -12   0   20.78    2.05
  -5  12   0   16.43    2.51
  -5  12   0   17.96    1.96
   5 -12   0   20.66    1.49
   5  12   0   22.03    1.91
  -5 -12   0   19.80    1.78
  -5 -12   2    4.38    1.03
   5 -12  -2    4.08    1.55
  -5 -12   2    5.66    1.53
   5 -12  -2    4.93    1.36
   5  12   2    5.98    1.07
   5  12   2    5.29    1.54
  -5 -12  -2    6.88    0.97
   5 -12   2    5.20    0.97
   5  12  -2    5.93    1.63
   5  12  -2    5.02    1.21
   5 -12   2    7.12    1.32
  -5 -12  -2    6.38    1.61
  -5  12   2    5.53    1.61
  -5  12   2    5.69    1.21
   5  12   4   22.02    2.52
  -5  12  -4   14.86    1.98
  -5  12  -4   15.66    1.87
  -5 -12   4   20.46    2.07
  -5 -12   4   16.62    2.70
   5 -12  -4   24.02    2.85
   5  12   4   22.67    1.87
  -5  12   4   20.28    2.17
   5  12  -4   19.65    3.07
   5 -12   4   20.34    2.33
   5 -12   4   19.90    1.92
  -5  12   4   21.18    1.44
  -5 -12  -4   14.99    1.74
  -5 -12  -4   21.44    2.57
  -5 -12   6   10.56    1.59
  -5  12  -6   18.33    2.07
  -5  12  -6    7.89    2.02
   5  12   6   12.20    1.86
  -5  12  -6   17.78    2.48
   5  12   6    9.72    1.90
   5 -12  -6   17.20    3.03
   5  12  -6   17.08    3.24
  -5  12   6   10.68    1.68
   5 -12   6   12.58    1.62
  -5 -12  -6    5.02    1.46
  -5 -12  -6   11.69    2.17
   5 -13  -1    8.37    1.67
  -5 -13   1    9.83    1.03
   5  13   1    7.22    1.51
  -5 -13   1   10.28    1.71
   5  13   1    7.71    1.17
  -5 -13   1   10.32    1.22
  -5  13  -1    9.78    1.53
   5 -13  -1   10.96    1.43
  -5  13  -1   11.41    1.20
  -5  13   1   11.16    1.26
  -5 -13  -1   10.86    1.09
  -5 -13  -1   14.35    2.50
   5  13  -1    9.01    1.32
   5 -13   1   13.76    2.22
  -5  13   1    9.68    1.72
   5 -13   1    9.93    1.30
   5  13  -1   12.36    2.52
   5 -13  -3   55.05    4.31
  -5  13  -3   41.88    2.92
   5  13   3   38.30    3.45
  -5  13  -3   40.57    3.35
  -5 -13   3   43.34    3.63
   5  13   3   42.32    3.01
  -5 -13   3   42.61    3.11
   5 -13   3   41.61    2.99
   5  13  -3   42.00    3.30
   5 -13   3   40.63    3.37
   5  13  -3   43.22    3.82
  -5  13   3   46.68    3.76
  -5 -13  -3   44.22    3.61
  -5 -13  -3   39.07    2.88
  -5  13   3   47.41    3.16
   5  13   5    9.93    1.37
  -5 -13   5   13.71    1.56
   5  13   5   12.27    1.79
  -5  13  -5   10.61    1.48
   5 -13  -5   11.60    1.96
  -5 -13   5   11.34    1.89
  -5  13   5   11.09    1.97
  -5 -13  -5    7.40    1.45
  -5 -13  -5   11.28    1.90
  -5  13   5   10.61    1.59
   5  13  -5   11.57    2.04
   5 -13   5   13.04    1.80
  -5  14   0   10.61    1.29
  -5 -14   0   10.62    1.17
   5  14   0    9.04    1.22
   5  14   0   13.94    2.52
  -5  14   0    9.22    1.66
  -5 -14   0   10.22    1.69
   5 -14   0    9.76    1.08
   5 -14   0   10.33    1.72
   5 -14   0    9.00    1.34
   5 -14  -2   12.48    2.51
   5  14   2   12.02    2.50
   5 -14  -2   12.00    1.95
   5  14   2   14.41    1.80
  -5 -14   2   15.49    2.63
  -5 -14   2   11.12    1.66
   5 -14   2   12.90    1.75
   5 -14   2   18.14    2.30
  -5 -14  -2   13.51    2.58
   5  14  -2   15.46    2.73
  -5  14   2   15.01    1.91
  -5  14   2   14.27    1.99
   5  14  -2   15.00    1.92
  -5 -14  -2   13.62    1.50
   5 -14  -4    1.13    1.63
   5  14   4    0.38    1.33
  -5  14  -4   -2.04    0.98
  -5 -14   4    1.30    1.53
   5  14   4    1.14    0.92
  -5 -14   4    0.91    1.22
  -5  14   4   -0.21    1.54
  -5 -14  -4    0.21    1.54
  -5  14   4    0.31    1.36
  -5 -14  -4    0.16    0.88
   5 -14   4   -0.03    1.29
   5  14  -4   -0.48    1.50
   5 -14   4    0.64    1.04
   5  14  -4    2.04    1.74
   5  14   6    3.61    1.72
   5  14   6    2.76    1.24
  -5  14  -6    6.92    1.99
  -5  14  -6   -1.85    1.78
  -5 -14   6    3.58    1.46
  -5  14  -6    1.48    1.62
   5 -14  -6    7.83    1.99
  -5  14   6    5.30    1.56
   5 -14   6    0.95    1.31
  -5 -14  -6    4.63    1.82
  -5 -14  -6    2.33    1.21
  -5  14   6    2.75    1.83
   5  14  -6    4.97    2.03
   5 -15  -1    4.05    0.46
   5 -15  -1    2.42    1.61
  -5 -15   1    4.49    1.00
  -5 -15   1    3.87    0.74
  -5  15  -1    3.66    1.06
  -5  15  -1    4.22    1.40
  -5 -15   1    5.59    1.49
   5  15   1    4.20    1.51
   5  15   1    3.73    1.12
   5 -15  -1    3.06    1.29
  -5  15   1    4.29    1.60
  -5 -15  -1    5.22    1.67
  -5 -15  -1    4.05    0.90
   5 -15   1    5.81    1.51
   5 -15   1    3.52    1.28
  -5  15   1    4.17    1.18
   5 -15   1    5.30    0.85
   5  15  -1    4.15    1.08
   5  15  -1    3.78    1.62
   5 -15  -3   17.45    2.82
   5  15   3   16.61    2.57
  -5 -15   3   16.44    2.05
  -5  15  -3   23.09    1.83
   5  15   3   17.48    1.91
  -5 -15   3   20.44    2.95
  -5  15  -3   26.75    2.57
   5 -15   3   17.60    2.49
   5 -15   3   18.07    1.91
  -5 -15  -3   19.55    1.68
  -5  15   3   19.69    2.90
  -5 -15  -3   17.83    2.78
   5  15  -3   19.52    2.97
   5  15  -3   19.24    2.32
   5 -15  -5   18.11    1.43
  -5 -15   5   13.69    2.78
  -5 -15   5   11.93    1.65
   5  15   5   11.96    2.25
  -5  15  -5   14.42    1.62
   5  15   5   18.10    1.86
   5 -15  -5   20.48    2.98
  -5  15   5   14.49    2.91
   5 -15   5   15.47    1.92
  -5 -15  -5   14.29    2.57
   5 -15   5   13.48    2.29
  -5  15   5   15.71    2.29
   5  15  -5   19.40    3.08
  -5 -15  -5   12.85    1.65
   5  15  -5   13.80    1.99
   5  16   0   12.02    1.69
   5 -16   0    8.80    1.06
  -5  16   0    7.38    1.19
   5 -16   0    5.70    1.34
   5 -16   0    9.99    1.74
  -5 -16   0    8.68    1.67
  -5 -16   0    9.86    1.13
   5  16   0    8.38    1.65
  -5  16   0    5.88    1.62
  -5 -16   2   35.93    2.72
  -5 -16   2   37.98    3.42
   5 -16  -2   36.59    3.47
   5 -16  -2   33.48    2.96
  -5  16  -2   37.88    3.12
  -5  16  -2   36.30    2.63
   5  16   2   30.65    3.33
   5  16  -2   38.90    3.49
   5 -16   2   39.36    3.21
   5  16  -2   36.74    2.91
  -5  16   2   37.78    2.88
  -5 -16  -2   37.80    3.45
  -5  16   2   33.01    3.51
   5 -16   2   33.77    2.62
  -5 -16  -2   36.31    2.55
   5  16   4    1.70    1.15
   5  16   4    2.42    1.44
   5 -16  -4    2.09    1.65
  -5 -16   4    0.54    1.60
  -5 -16   4    1.32    1.26
  -5  16  -4    0.93    1.53
  -5 -16  -4    3.81    1.63
   5 -16   4    0.48    1.42
   5  16  -4    2.30    1.41
  -5  16   4    0.99    1.33
  -5 -16  -4    0.11    0.95
   5 -16   4    1.02    1.02
  -5  16   4    0.78    1.57
   5  16  -4    1.24    1.77
   5  16   6    4.78    1.29
   5  16   6    4.05    1.72
  -5  16  -6    0.59    1.42
  -5 -16   6    5.87    1.57
   5  16  -6    5.39    1.88
  -5  16   6    6.69    1.90
  -5 -16  -6    2.40    1.20
   5  16  -6    5.73    2.06
  -5  16   6    6.15    1.62
   5 -16   6    2.79    1.37
  -5 -16  -6    8.65    1.91
   5 -17  -1   46.92    3.33
  -5 -17   1   47.27    3.86
   5  17   1   38.57    3.70
   5 -17  -1   48.26    2.84
  -5  17  -1   45.95    3.26
  -5 -17   1   45.64    3.17
   5 -17  -1   45.84    3.84
  -5  17  -1   44.80    3.72
  -5 -17   1   49.87    3.00
  -5 -17  -1   45.51    3.88
   5 -17   1   49.89    3.32
  -5  17   1   45.43    3.30
   5  17  -1   40.31    3.78
   5 -17   1   49.51    3.71
   5  17  -1   42.76    3.31
  -5  17   1   42.29    3.86
   5 -17   1   47.77    3.07
  -5 -17  -1   46.63    3.08
   5  17   3   14.20    2.00
  -5  17  -3   24.13    2.50
  -5 -17   3   15.77    2.02
  -5 -17   3   17.42    2.76
   5  17   3   15.82    2.68
   5 -17  -3   19.46    2.84
  -5  17   3   17.47    2.76
   5 -17   3   17.44    2.55
  -5 -17  -3   18.37    1.70
  -5 -17  -3   15.13    2.72
   5 -17   3   19.47    1.97
  -5  17   3   16.15    2.16
   5  17  -3   19.45    3.03
   5 -17  -5    4.23    1.78
  -5  17  -5   -1.63    1.71
  -5  17  -5    0.26    1.21
   5  17   5    3.04    1.53
  -5 -17   5    2.62    1.43
   5  17   5    2.17    1.16
  -5 -17   5    1.93    1.69
   5 -17   5    2.84    1.31
   5  17  -5    0.72    1.61
  -5 -17  -5    4.88    3.42
  -5  17   5    3.06    1.69
   5  17  -5    3.09    1.90
  -5 -17  -5    1.71    1.02
  -5  17   5    2.06    1.43
   5  18   0    7.06    1.22
   5 -18   0    8.72    1.38
  -5 -18   0   10.16    1.18
   5 -18   0   10.53    1.83
   5  18   0    7.13    1.58
  -5  18   0   10.31    1.74
   5 -18   0   10.75    1.13
  -5 -18   0    9.84    1.43
  -5  18   0   10.77    1.32
  -5 -18   0   12.56    2.54
   5  18   2   15.95    2.88
  -5  18  -2   23.36    2.01
  -5 -18   2   22.85    3.37
   5 -18  -2   20.59    2.42
   5 -18  -2   23.33    3.11
  -5  18  -2   22.54    2.70
  -5 -18   2   21.46    2.07
   5  18   2   18.76    2.21
   5 -18   2   18.98    1.92
  -5  18   2   22.40    2.35
  -5 -18  -2   22.11    1.84
   5 -18   2   23.45    2.70
  -5  18   2   19.79    3.01
  -5 -18  -2   22.67    2.88
   5  18  -2   23.12    2.28
   5  18  -2   22.36    3.12
   5 -18  -4    5.51    1.86
  -5 -18   4    5.82    1.99
   5  18   4    6.09    1.56
   5  18   4    4.23    1.18
  -5 -18   4    6.38    1.35
  -5  18  -4    6.18    1.60
  -5  18  -4    7.66    1.21
  -5 -18  -4    5.38    1.14
   5  18  -4    7.74    1.56
  -5 -18  -4    7.52    1.86
  -5  18   4    5.45    1.80
  -5  18   4    5.95    1.50
   5 -18   4    5.07    1.57
   5  18  -4    6.46    1.98
   5 -18   4    5.63    1.20
  -5 -18   6    2.44    1.39
   5  18   6    0.94    1.53
  -5  18  -6   -1.04    1.31
   5  18   6    0.55    1.22
  -5  18  -6   -4.43    2.46
  -5 -18   6    1.78    1.80
   5 -18  -6    4.06    1.95
   5  18  -6    3.83    1.78
   5  18  -6    1.10    1.99
  -5  18   6    1.58    1.85
  -5 -18  -6    4.61    1.82
   5 -18   6    1.51    1.40
  -5 -18  -6    1.47    1.13
  -5  18   6    2.25    1.59
  -5 -19   1    0.56    0.84
   5  19   1   -1.26    1.59
  -5  19  -1   -0.08    1.17
   5 -19  -1    0.60    0.50
  -5 -19   1    2.32    1.08
  -5  19  -1    0.78    1.51
   5 -19  -1    1.63    1.30
   5  19   1    0.16    1.21
   5 -19  -1    1.44    1.60
  -5 -19   1    2.83    1.65
   5 -19   1    0.48    1.30
  -5  19   1    0.45    1.63
   5 -19   1    0.86    0.84
   5 -19   1    3.48    1.63
  -5  19   1   -1.25    1.18
   5  19  -1    2.59    1.67
  -5 -19  -1    0.43    1.73
   5  19  -1    3.68    1.32
  -5 -19  -1   -0.04    0.96
  -5  19  -3    8.82    1.72
  -5 -19   3    6.14    1.77
  -5  19  -3    8.84    1.35
   5 -19  -3   11.47    1.93
   5  19   3    7.89    1.82
   5 -19  -3    8.58    2.02
   5  19   3    6.72    1.48
  -5 -19   3    7.01    1.29
   5  19  -3    8.34    1.60
  -5 -19  -3    8.49    1.12
   5  19  -3    7.73    1.90
  -5 -19  -3    6.80    1.80
  -5  19   3    8.17    1.50
  -5  19   3    6.02    1.86
   5 -19   3    7.11    1.25
   5 -19   3    8.29    1.72
   5  19   5    1.69    1.59
  -5 -19   5    0.84    1.44
  -5  19  -5    0.95    1.85
   5  19   5    2.28    1.28
  -5 -19   5   -0.06    1.70
   5 -19  -5    1.44    1.96
   5 -19  -5    3.49    0.68
  -5  19  -5    2.11    2.30
   5 -19   5    0.76    1.49
   5  19  -5    0.98    2.09
  -5  19   5    2.69    1.60
   5 -19   5    0.71    1.31
  -5 -19  -5    2.17    1.79
   5  19  -5   -0.12    1.72
  -5  19   5    1.19    1.72
  -5 -19  -5    0.99    1.01
  -5  20   0   -1.98    1.16
   5  20   0    0.79    1.46
  -5  20   0   -1.93    1.65
   5 -20   0    0.14    0.71
   5 -20   0    0.64    1.27
   5  20   0    0.36    1.11
  -5 -20   0   -1.03    0.96
   5 -20   0   -0.93    1.71
  -5 -20   0    0.19    1.00
  -5 -20   0    1.40    1.68
  -5  20  -2    2.95    1.19
  -5  20  -2    3.12    1.60
  -5 -20   2    3.43    1.70
   5  20   2    1.25    1.23
   5 -20  -2    1.94    1.76
   5  20   2   -0.03    1.79
   5 -20  -2    2.17    1.42
   5  20  -2    1.43    1.99
  -5 -20  -2    4.48    2.23
  -5  20   2    0.75    1.26
  -5  20   2    1.58    1.79
  -5 -20  -2    2.22    0.97
   5 -20   2    0.89    1.59
   5  20  -2    1.86    1.80
   5 -20   2    0.78    0.98
   5  20   4    0.32    1.54
  -5 -20   4    0.38    1.28
  -5 -20   4   -0.15    1.65
  -5  20  -4    2.73    1.19
   5 -20  -4    0.28    1.80
  -5  20  -4    2.57    1.64
   5  20   4    2.22    1.18
   5 -20   4    0.79    1.16
  -5  20   4   -0.42    1.41
  -5 -20  -4    2.00    1.74
  -5  20   4    0.79    1.58
   5  20  -4    1.15    1.44
  -5 -20  -4    1.64    1.35
   5  20  -4    0.22    1.88
   5 -20   4   -0.71    1.54
  -5  20  -6   -0.02    1.41
  -5  20   6   -0.57    1.54
   5  20  -6   -0.30    1.81
   5  21   1    8.86    1.82
   5 -21  -1   14.52    2.05
   5 -21  -1   10.38    1.93
   5 -21  -1   10.03    1.01
  -5 -21   1    9.88    1.89
  -5  21  -1   10.39    1.47
  -5 -21   1   10.87    1.33
   5  21   1    9.21    1.45
  -5  21  -1    9.08    1.78
  -5 -21   1   10.58    1.44
  -5  21   1   14.44    2.12
   5 -21   1   16.74    2.62
   5  21  -1   13.66    2.02
  -5  21   1    9.85    1.93
   5 -21   1   10.63    1.59
   5 -21   1   11.01    1.45
  -5 -21  -1   13.03    1.52
   5  21  -1   14.32    2.03
  -5  21  -3    1.77    1.14
   5 -21  -3   -0.13    1.61
   5  21   3    0.31    1.25
  -5 -21   3   -0.63    1.22
   5 -21  -3    0.23    1.75
   5  21   3    0.73    1.69
  -5 -21   3   -0.80    1.60
  -5  21  -3    0.92    1.67
  -5  21   3    0.69    1.69
   5 -21   3   -0.48    1.58
  -5  21   3    0.32    1.42
   5  21  -3    0.45    1.46
  -5 -21  -3    0.03    1.70
   5  21  -3   -0.58    1.81
   5 -21   3    0.07    1.09
  -5 -21  -3   -0.94    0.91
  -5 -21   5    0.24    1.77
   5  21   5    0.05    1.27
   5  21   5    0.63    1.56
  -5 -21   5   -0.83    1.44
   5 -21  -5    1.19    1.98
  -5  21  -5   -0.92    1.92
  -5  21  -5    1.92    1.33
   5 -21   5    0.49    1.61
  -5 -21  -5    0.60    1.08
   5  21  -5   -1.10    1.59
   5 -21   5   -1.28    1.28
   5  21  -5   -1.39    2.02
  -5 -21  -5    2.43    1.84
  -5  21   5    0.22    1.71
  -5  21   5    0.80    1.68
  -5 -22   0   65.27    4.73
   5 -22   0   65.24    3.91
  -5  22   0   56.16    4.75
   5  22   0   53.85    4.67
   5 -22   0   74.25    4.85
  -5  22   0   60.22    4.19
   5 -22   0   62.33    4.23
  -5 -22   0   58.21    4.05
  -5  22  -2   17.91    2.21
   5  22   2   20.01    2.24
  -5 -22   2   19.99    2.03
   5 -22  -2   19.78    2.34
  -5  22  -2   23.06    2.86
   5  22   2   17.90    3.15
  -5 -22   2   21.39    2.91
   5 -22  -2   21.66    3.08
  -5  22   2   12.22    3.12
  -5 -22  -2   19.95    1.84
   5 -22   2   17.89    2.82
   5 -22   2   20.58    1.89
  -5  22   2   20.54    2.29
   5  22  -2   22.17    2.32
  -5 -22  -2   19.78    2.93
   5  22  -2   20.71    3.15
   5 -22  -4    1.11    1.85
  -5  22  -4    2.37    1.83
  -5  22  -4    3.22    1.71
   5  22   4    1.38    1.58
   5  22   4    1.50    1.23
  -5 -22   4    0.73    1.36
  -5 -22   4    0.48    1.73
  -5 -22  -4   -0.91    1.45
   5 -22   4   -0.44    1.68
   5  22  -4   -0.90    1.86
  -5  22   4   -0.05    1.74
  -5  22   4   -0.03    1.58
   5  22  -4    0.39    1.56
  -5 -22  -4    2.39    1.80
   5 -22   4    1.97    1.32
   5  23   1   36.42    3.58
   5 -23  -1   37.84    3.64
  -5  23  -1   36.89    3.06
  -5  23  -1   35.93    3.46
  -5 -23   1   38.92    2.71
   5 -23  -1   35.03    2.46
   5 -23  -1   38.80    3.32
   5  23   1   35.75    3.13
  -5 -23   1   42.66    3.67
  -5 -23   1   35.37    2.81
   5 -23   1   40.45    3.06
   5  23  -1   37.39    3.78
   5  23  -1   37.29    3.09
  -5  23   1   40.87    3.14
  -5 -23  -1   40.84    2.75
  -5  23   1   39.70    3.66
  -5 -23  -1   41.02    3.71
   5 -23   1   35.94    3.88
   5 -23   1   40.20    2.70
  -5  23  -3   -0.53    1.17
   5 -23  -3    0.84    1.77
   5  23   3   -0.20    1.74
  -5 -23   3    0.53    1.72
   5 -23  -3    0.71    1.68
  -5  23  -3    1.36    1.60
  -5 -23   3    0.38    1.20
   5  23   3   -1.62    1.34
  -5  23   3    0.07    1.74
   5 -23   3    0.39    1.10
  -5  23   3   -0.50    1.55
   5  23  -3   -0.50    1.79
  -5 -23  -3   -0.58    1.01
   5  23  -3    0.31    1.42
  -5 -23  -3    0.25    2.45
   5 -23   3   -0.60    1.72
   5  23   5    5.35    1.70
   5  23   5    4.63    1.43
  -5  23  -5    3.37    2.05
  -5  23  -5    6.11    1.52
   5 -23  -5    6.09    2.12
  -5 -23   5    4.51    1.96
  -5 -23   5    2.71    1.52
  -5  23   5    3.72    1.87
   5  23  -5    4.58    2.13
  -5  23   5    3.34    1.80
  -5 -23  -5    3.91    2.01
   5 -23   5    4.19    1.44
  -5 -23  -5    2.59    1.17
   5  23  -5    1.55    1.83
   5 -23   5    4.20    1.75
  -5 -24   0    0.09    1.07
   5  24   0   -1.74    1.61
   5 -24   0    1.86    1.77
   5 -24   0   -0.55    1.35
   5  24   0   -0.38    1.24
  -5  24   0    0.83    1.76
   5 -24   0    0.26    0.77
  -5  24   0   -0.29    2.26
  -5 -24   0   -0.52    1.12
  -5 -24   0   -1.17    1.76
  -5 -24   2    5.52    1.27
   5  24   2    4.83    1.52
   5 -24  -2    6.49    1.99
  -5  24  -2    4.55    1.31
  -5  24  -2    5.24    1.77
   5  24   2    7.14    2.04
  -5 -24   2    3.33    1.85
   5 -24  -2    7.32    1.71
   5  24  -2    6.49    2.03
  -5 -24  -2    5.13    1.07
  -5  24   2    5.08    1.85
   5 -24   2    3.39    1.07
   5  24  -2    4.30    1.56
   5 -24   2    4.18    1.78
  -5  24   2    6.96    1.52
  -5 -24  -2    4.71    1.91
   5 -24  -4    7.90    2.33
  -5 -24   4    7.07    1.57
  -5  24  -4    7.83    2.12
  -5  24  -4    7.18    1.50
  -5 -24   4    5.99    1.96
   5  24   4    6.96    1.50
   5  24   4    4.73    1.72
   5 -24  -4    8.84    2.22
  -5 -24  -4    5.37    1.44
   5 -24   4    7.38    1.91
  -5 -24  -4    8.12    2.11
  -5  24   4    7.27    1.94
  -5  24   4    7.26    1.84
   5  24  -4    3.07    2.14
   5  24  -4    6.27    1.75
   5 -24   4    5.17    1.39
  -5 -25   1    8.99    1.19
  -5  25  -1    8.96    1.89
  -5  25  -1    8.68    1.80
   5  25   1    5.29    1.73
  -5 -25   1    8.72    2.01
   5  25   1    6.04    1.48
   5 -25  -1    7.66    1.57
   5 -25  -1    8.59    2.02
   5 -25  -1    8.07    0.97
   5 -25   1    8.77    1.12
  -5  25   1    9.21    1.91
  -5 -25  -1    7.08    2.04
  -5  25   1    6.54    1.63
   5 -25   1    7.93    1.99
  -5 -25  -1    7.99    1.45
   5 -25   1    7.90    1.55
   5  25  -1    7.20    1.92
   5  25  -1    8.79    1.58
   5  25   3    0.21    1.83
   5  25   3    0.55    1.47
   5 -25  -3    1.15    1.81
  -5 -25   3    0.37    1.30
  -5  25  -3   -0.49    1.82
  -5  25  -3    0.63    1.26
  -5 -25   3   -0.64    1.77
   5 -25  -3    0.90    1.84
   5 -25   3   -0.53    1.76
  -5  25   3    0.55    1.83
  -5  25   3   -1.68    1.49
   5  25  -3   -0.99    1.89
   5  25  -3   -0.44    1.53
  -5 -25  -3   -1.08    1.02
  -5 -25  -3   -0.75    1.81
   5 -25   3   -0.69    1.17
  -5  25  -5   21.93    3.78
  -5 -25   5   29.07    3.66
   5  25   5   24.03    3.12
  -5  25  -5   33.10    2.98
   5 -25  -5   31.09    3.77
  -5 -25   5   25.68    2.80
   5  25   5   29.96    2.76
  -5  25   5   26.10    3.42
  -5  25   5   29.25    3.08
   5  25  -5   18.35    3.97
  -5 -25  -5   28.74    3.44
   5 -25   5   29.64    3.44
   5 -25   5   24.96    2.60
   5  25  -5   30.82    3.21
  -5 -25  -5   23.46    2.38
   5 -26   0    0.67    1.81
  -5 -26   0    1.39    2.04
   5  26   0    0.85    1.56
  -5 -26   0    1.53    1.16
  -5 -26   0    1.86    1.07
   5 -26   0    1.89    0.83
  -5  26   0    1.96    1.42
   5  26   0    1.69    1.82
   5 -26   0   -2.29    2.61
   5  26   2   19.83    3.28
   5 -26  -2   23.28    3.21
   5 -26  -2   19.82    2.68
  -5 -26   2   20.35    2.07
  -5  26  -2   14.43    2.21
   5  26   2   18.91    2.35
  -5  26  -2   18.44    2.91
  -5 -26   2   22.00    3.08
  -5 -26  -2   15.81    3.11
   5  26  -2   15.44    2.41
   5 -26   2   19.35    1.94
   5 -26   2   18.69    2.95
   5  26  -2   22.27    2.44
  -5 -26  -2   18.02    1.84
  -5  26   2   21.24    2.36
  -5  26   2   16.52    3.08
  -5 -26   4    2.07    1.42
  -5  26  -4    0.10    2.10
   5  26   4    1.72    1.51
   5  26   4    2.45    1.74
  -5  26  -4    2.64    1.49
  -5 -26   4    1.34    1.91
   5 -26  -4    0.71    2.21
   5 -26  -4    2.36    1.99
   5  26  -4   -1.00    2.14
   5 -26   4    0.11    2.02
   5 -26   4    0.25    1.44
  -5  26   4    1.58    1.75
  -5 -26  -4    1.31    2.02
  -5 -26  -4    1.43    1.22
  -5  26   4    1.73    1.81
   5  26  -4    3.31    1.81
  -5 -27   1    8.71    1.20
   5  27   1    5.93    1.53
  -5 -27   1    5.52    1.24
   5 -27  -1    7.53    2.14
  -5  27  -1    9.20    1.51
   5  27   1    7.49    1.78
   5 -27  -1    7.08    0.98
  -5 -27   1    6.56    1.99
   5 -27  -1    7.82    1.65
  -5 -27  -1    5.49    1.14
  -5  27   1    4.56    1.54
   5  27  -1    3.44    1.74
   5 -27   1    9.84    2.52
  -5 -27  -1    6.49    2.09
   5  27  -1    4.90    1.45
   5 -27   1    5.72    1.09
  -5 -27  -1    6.67    1.40
   5 -27   1    7.58    2.04
  -5  27   1    6.56    1.90
  -5 -27   3    3.65    1.41
   5  27   3    4.76    2.02
   5 -27  -3    6.65    1.94
  -5  27  -3    6.81    2.14
  -5 -27   3    3.62    1.96
   5 -27  -3    4.63    1.93
  -5  27  -3    5.26    1.54
   5  27   3    3.69    1.62
   5 -27   3    2.82    1.25
   5  27  -3    5.06    1.60
   5  27  -3    1.09    2.02
  -5  27   3    4.37    1.64
   5 -27   3    1.75    1.89
  -5 -27  -3    4.11    1.13
  -5 -27  -3    6.27    2.02
  -5  27   3    3.34    2.02
   5 -27  -5    4.27    2.19
  -5  27  -5   -0.83    2.31
  -5 -27   5   -1.15    1.92
  -5 -27   5    1.35    1.61
  -5  27  -5    3.12    1.75
   5  27   5   -0.21    1.51
   5 -27  -5   -0.10    2.66
   5  27   5    3.37    1.71
  -5  27   5    0.24    1.89
   5 -27   5    0.35    1.49
   5 -27   5   -0.15    1.95
   5  27  -5    0.98    1.94
  -5 -27  -5    2.18    2.13
  -5  27   5    0.37    1.97
   5  27  -5   -2.08    2.18
  -5 -27  -5   -0.63    1.18
  -5 -28   0    1.42    1.19
   5  28   0    1.16    1.78
  -5  28   0    2.56    1.94
   5 -28   0    2.22    1.88
   5  28   0    0.32    1.49
  -5  28   0    2.98    1.47
  -5 -28   0   -0.61    1.90
  -5 -28   0    2.63    1.16
   5 -28   0    2.46    0.88
   5 -28   0    1.62    1.46
  -5  28  -2    7.19    1.88
   5  28   2    5.53    1.61
   5  28   2    7.19    2.10
  -5 -28   2    6.72    2.02
   5 -28  -2    6.27    1.89
  -5 -28   2    8.35    1.37
  -5  28  -2    7.32    1.59
   5 -28  -2    6.54    1.87
   5  28  -2    6.33    1.57
   5 -28   2    5.82    1.22
  -5 -28  -2    4.11    1.32
  -5  28   2    5.15    1.98
   5 -28   2    2.71    1.92
  -5 -28  -2    5.99    2.13
  -5  28   2    6.00    1.63
   5  28  -2    2.09    1.95
  -5  28  -4    1.54    1.51
   5 -28  -4    0.44    2.33
  -5 -28   4    1.10    2.23
   5 -28  -4    1.50    1.99
  -5  28  -4    0.59    2.12
   5  28   4    1.66    1.73
  -5 -28   4    0.79    1.49
   5  28   4   -0.24    1.52
  -5  28   4   -0.06    1.92
  -5 -28  -4    0.15    1.22
   5  28  -4   -2.12    2.24
   5  28  -4    3.76    1.94
  -5  28   4    1.44    1.81
   5 -28   4    0.03    2.02
   5 -28   4    1.47    1.49
  -5 -28  -4    1.43    2.23
  -5 -29   1    4.58    1.17
   5 -29  -1    3.58    2.11
   5  29   1    2.16    1.54
   5 -29  -1    5.73    0.85
  -5  29  -1    3.98    1.50
  -5 -29   1    3.37    1.22
  -5  29  -1    4.70    1.89
  -5 -29   1    3.39    2.00
   5  29   1    3.25    1.81
   5 -29  -1    5.30    1.63
  -5 -29  -1    2.55    2.15
  -5 -29  -1    3.77    1.17
   5  29  -1    2.30    1.71
   5  29  -1    3.36    1.49
  -5  29   1    4.82    1.60
   5 -29   1    3.72    1.08
  -5 -29  -1    5.34    2.59
  -5  29   1    5.38    1.96
   5 -29   1    3.24    1.55
   5 -29   1    2.26    1.93
  -5 -29   3    8.81    1.57
   5  29   3    8.66    1.91
  -5  29  -3   10.70    2.38
   5 -29  -3   12.97    2.44
   5 -29  -3   11.78    2.13
   5  29   3   10.77    2.27
  -5  29  -3    7.24    1.82
  -5 -29   3    9.86    2.09
  -5 -29  -3    6.46    2.28
  -5  29   3    8.31    2.09
   5 -29   3    6.71    1.43
   5 -29   3    4.21    2.08
   5  29  -3    8.24    1.84
   5  29  -3    3.95    2.21
  -5  29   3    6.10    1.76
   5  30   0   -2.60    1.49
  -5 -30   0   -1.36    1.14
   5  30   0    0.30    1.77
  -5 -30   0    0.72    1.21
  -5 -30   0   -0.83    1.95
  -5  30   0    0.84    1.82
   5 -30   0    0.01    1.09
   5 -30   0   -1.74    1.98
   5 -30   0   -0.80    1.47
  -5  30   0   -0.28    1.45
  -5 -30   2    4.90    1.39
   5 -30  -2    9.65    2.23
  -5  30  -2    5.97    2.09
   5  30   2    6.58    1.71
  -5 -30   2    5.66    2.01
  -5  30  -2    3.49    1.65
   5 -30  -2    6.45    1.87
   5  30   2    7.64    2.19
  -5 -30  -2    3.87    2.32
   5  30  -2    2.51    2.13
   5 -30   2    2.94    2.01
  -5  30   2    4.36    1.78
  -5 -30  -2    5.92    1.20
  -5  30   2    6.55    2.16
   5 -30   2    4.47    1.22
   5  30  -2    8.01    1.86
   5 -30  -4   27.41    3.59
  -5  30  -4   22.89    3.16
   5 -30  -4   29.85    3.87
  -5 -30   4   22.67    2.62
  -5  30  -4   23.56    2.87
  -5 -30   4   22.44    3.66
   5  30   4   25.04    3.22
   5  30   4   23.75    2.66
   5 -30   4   22.50    2.50
  -5 -30  -4   21.20    2.17
   5  30  -4   21.48    3.09
  -5  30   4   26.22    3.62
   5  30  -4   17.60    3.02
  -5 -30  -4   19.03    3.38
   5 -30   4   21.09    3.67
  -5  30   4   30.25    3.04
   5 -31  -1   -0.24    2.06
  -5  31  -1    4.27    1.93
   5  31   1    3.95    1.90
  -5  31  -1    1.00    1.56
   5 -31  -1    1.57    1.66
  -5 -31   1    1.29    1.23
   5 -31  -1    3.08    0.84
  -5 -31   1    1.30    2.06
  -5 -31   1    3.11    1.26
   5  31   1    0.94    1.59
  -5  31   1    2.93    2.00
  -5 -31  -1    3.56    1.45
   5  31  -1    2.06    1.57
  -5 -31  -1    1.95    2.11
   5 -31   1    2.18    1.56
   5 -31   1    2.52    1.11
  -5  31   1    2.74    1.67
  -5 -31  -1    0.99    1.14
   5  31  -1    0.97    1.86
   5 -31   1    1.56    1.91
   5  31   3   30.20    3.72
  -5  31  -3   29.68    3.89
  -5  31  -3   27.33    3.02
   5 -31  -3   30.17    3.74
  -5 -31   3   26.62    3.58
  -5 -31   3   26.22    2.67
   5  31   3   26.27    2.93
   5 -31  -3   30.28    3.31
   5  31  -3   21.07    3.00
   5 -31   3   23.76    2.43
   5  31  -3   27.84    3.08
  -5 -31  -3   21.81    3.54
   5 -31   3   26.81    3.59
  -5  31   3   32.57    2.97
  -5 -31  -3   24.14    2.31
  -5  31   3   27.46    3.50
   5  32   0    1.29    1.85
  -5  32   0    5.07    2.01
  -5  32   0    3.05    1.60
   5 -32   0   -0.84    1.53
  -5 -32   0    1.82    1.31
  -5 -32   0    1.59    1.21
  -5 -32   0    0.40    2.08
   5 -32   0    0.87    2.18
   5 -32   0    2.33    0.99
   5  32   0   -0.88    1.66
   5  32   2   19.52    2.62
   5  32   2   23.91    3.42
  -5  32  -2   22.17    3.31
  -5 -32   2   17.80    2.28
  -5  32  -2   17.17    2.20
   5 -32  -2   19.54    2.79
  -5 -32   2   20.09    3.36
   5 -32  -2   22.19    3.49
  -5 -32  -2   19.95    2.62
  -5  32   2   19.70    2.78
   5 -32   2   18.09    2.62
  -5 -32  -2   20.02    2.02
  -5  32   2   19.12    3.37
   5  32  -2   12.57    2.40
   5  32  -2   21.55    2.79
   5 -32   2   20.06    1.99
  -5 -32  -2   15.42    2.70
  -5 -32   4    7.74    1.76
   5 -32  -4    7.14    2.43
  -5  32  -4    8.77    2.62
   5 -32  -4    6.87    2.27
   5  32   4    6.50    2.01
   5  32   4    7.12    1.77
  -5  32  -4    7.57    1.96
  -5 -32   4    6.21    2.20
  -5  32   4    4.56    1.99
  -5 -32  -4    5.05    2.22
  -5 -32  -4    3.81    1.32
   5 -32   4    6.52    2.31
   5  32  -4    7.42    2.07
   5 -32   4    7.04    1.70
   5  32  -4    3.26    2.40
  -5  32   4    6.51    2.20
   5  33   1    8.89    2.17
   5 -33  -1   12.01    1.31
  -5 -33   1   10.17    1.49
  -5  33  -1   12.93    2.29
  -5  33  -1    8.05    1.78
  -5 -33   1    8.83    2.34
  -5 -33   1    8.58    1.46
   5  33   1   10.04    1.91
   5 -33  -1   12.35    2.41
   5 -33  -1    9.32    1.93
   5  33  -1    7.79    1.91
  -5  33   1   10.33    1.90
   5 -33   1    9.10    1.35
   5  33  -1    6.12    2.11
   5 -33   1    9.44    1.81
  -5  33   1   10.84    2.22
   5 -33   1    7.87    2.21
  -5 -33  -1   11.22    1.77
  -5 -33  -1    8.88    2.34
   5 -33  -3    4.82    2.37
   5  33   3    3.11    2.18
   5 -33  -3    2.62    2.13
  -5  33  -3    3.74    2.18
  -5  33  -3    1.57    1.76
   5  33   3    2.31    1.92
  -5 -33   3    2.15    2.08
  -5 -33   3    1.40    1.50
  -5  33   3    2.08    2.10
   5  33  -3    3.84    1.91
  -5 -33  -3    0.22    2.27
   5 -33   3    1.41    1.39
   5  33  -3   -1.43    2.14
   5 -33   3   -0.80    2.11
  -5  33   3    2.57    1.82
  -5 -33  -3    1.56    1.25
   5 -34   0   -0.42    1.61
  -5  34   0    0.74    1.68
  -5  34   0    4.73    1.99
   5 -34   0    0.56    1.05
   5 -34   0   -1.35    2.18
   5  34   0    2.00    1.93
  -5 -34   0    0.06    1.19
  -5 -34   0   -1.38    2.10
   5  34   0    0.71    1.90
   5 -34  -2    8.21    2.11
   5 -34  -2   13.35    2.64
  -5  34  -2   11.53    2.32
   5  34   2    8.85    2.33
  -5  34  -2    8.80    2.02
   5  34   2    7.00    2.01
  -5 -34   2    7.34    1.57
  -5 -34   2    8.11    2.35
   5  34  -2    5.68    2.08
  -5  34   2   10.35    2.33
  -5 -34  -2    6.73    1.41
   5  34  -2    7.32    1.85
   5 -34   2    7.30    2.27
  -5  34   2    8.67    1.94
  -5 -34  -2   10.09    2.10
   5 -34   2    9.81    1.51
  -5 -34  -2    6.85    2.49
  -5  35  -1    2.19    1.77
   5 -35  -1    2.81    1.90
  -5  35  -1    5.99    2.19
   5 -35  -1    3.32    0.95
   5 -35  -1    2.89    2.25
  -5 -35   1    2.94    1.40
   5  35   1    3.98    2.09
  -5 -35   1    1.65    2.33
   5  35   1    2.13    1.83
  -5 -35   1    1.05    1.43
   5 -35   1    1.64    2.25
  -5 -35  -1    1.34    1.70
  -5  35   1    2.44    1.81
   5 -35   1    1.46    1.77
   5  35  -1    3.72    2.01
  -5 -35  -1    4.92    2.42
  -5  35   1    3.78    2.00
   5  35  -1    0.46    1.94
   5 -35   1    3.56    1.29
  -5 -35  -1    1.86    1.28
   5  35   3    3.33    2.07
  -5  35  -3    2.93    2.02
   5  35   3    6.18    2.38
  -5  35  -3    6.41    2.31
  -5 -35   3    4.52    1.63
   5 -35  -3    4.70    2.40
  -5 -35   3    3.37    2.19
   5 -35  -3    5.98    2.42
  -5  35   3    7.87    2.22
  -5 -35  -3    4.32    1.38
   5 -35   3    3.43    1.49
   5  35  -3    3.94    2.19
  -5  35   3    3.01    2.03
   5 -35   3    0.47    2.21
  -5 -35  -3    5.96    2.33
   5  35  -3   -1.21    2.49
  -5 -35  -3    1.24    2.42
   5  36   0    1.09    1.90
   5 -36   0    1.13    1.70
  -5 -36   0   -0.41    1.30
   5 -36   0    0.07    1.10
  -5  36   0    1.75    2.05
  -5 -36   0    0.09    2.20
   5 -36   0   -0.33    2.34
  -5  36   0   -1.95    1.78
  -5 -36   0   -0.39    1.47
   5  36   0   -1.35    1.85
   5 -36  -2    7.99    2.12
   5 -36  -2    6.29    2.48
  -5  36  -2    8.41    2.33
   5  36   2    4.16    2.01
  -5 -36   2    5.47    1.63
   5  36   2    8.73    2.43
  -5 -36   2    5.70    2.31
  -5  36  -2    6.64    2.01
   5  36  -2    8.16    1.96
   5 -36   2    5.12    1.46
  -5 -36  -2    6.11    1.45
  -5 -36  -2    6.62    1.99
  -5  36   2    7.26    1.94
   5  36  -2    4.18    2.29
  -5 -36  -2    4.79    2.48
  -5  36   2    9.51    2.40
   5 -36   2    6.96    2.35
  -5  37  -1    5.34    1.97
  -5 -37   1    5.67    2.47
  -5 -37   1    5.08    1.51
   5 -37  -1    5.80    2.42
   5 -37  -1    4.30    1.07
   5 -37  -1    4.73    1.99
   5  37   1    3.00    1.99
  -5 -37   1    2.38    1.43
  -5  37  -1    6.87    2.36
   5  37   1    5.49    2.21
  -5 -37  -1    3.54    1.78
   5 -37   1    4.87    1.92
  -5 -37  -1    4.11    2.47
   5  37  -1    6.90    2.32
  -5  37   1    8.77    2.08
   5 -37   1    3.19    2.41
   5  37  -1    1.67    2.06
   5 -37   1    3.75    1.32
  -5 -37  -1    4.31    1.41
  -5  37   1    8.56    2.23
  -5 -38   0   -0.60    1.45
  -5 -38   0    2.74    1.45
  -5  38   0    3.95    2.06
   5 -38   0   -0.57    2.30
  -5 -38   0   -0.02    2.34
   5 -38   0    3.99    1.26
  -5  38   0    3.84    2.59
   5  38   0    3.56    2.18
   5 -38   0    4.58    1.85
   5  38   0    3.34    2.18
  -5  38  -2    4.68    2.07
   5 -38  -2   10.83    2.28
  -5 -38   2   11.02    1.81
  -5 -38   2    7.76    2.46
   5  38   2    9.13    2.27
   5 -38  -2    7.42    2.61
   5  38   2   14.89    2.71
  -5  38  -2   13.42    2.52
   5 -38   2    6.72    2.39
   5 -38   2    9.55    1.63
   5  38  -2    7.63    2.55
  -5  38   2   10.21    2.52
  -5 -38  -2    6.64    2.77
  -5 -38  -2    9.38    1.60
   5  38  -2    7.36    2.22
  -5 -38  -2   10.79    2.20
  -5  38   2    9.16    2.10
  -5 -39   1   15.12    2.90
   5 -39  -1   14.32    2.87
  -5  39  -1   26.70    3.87
   5  39   1   18.68    2.51
   5  39   1   21.30    3.61
  -5 -39   1   17.79    2.37
   5 -39  -1   11.80    2.31
  -5 -39   1   18.09    2.36
  -5  39  -1   18.05    2.32
  -5 -39  -1   16.25    2.30
  -5 -39  -1   19.29    3.09
   5 -39   1   19.01    2.88
  -5 -39  -1   17.88    2.63
   5  39  -1   15.27    2.45
  -5  39   1   19.96    2.87
   5 -39   1   17.72    2.89
   5 -39   1   16.06    2.14
   5  39  -1   21.91    3.67
  -5  39   1   23.84    3.56
  -5 -40   0   28.16    4.23
   5  40   0   30.68    3.77
   5 -40   0   31.62    2.54
  -5  40   0   38.99    3.94
   5 -40   0   33.47    3.27
   5  40   0   24.66    3.42
  -5  40   0   36.58    3.64
   5 -40   0   25.95    4.18
  -5 -40   0   24.44    2.83
  -5 -40   0   29.62    2.86
  -6   0   0  987.44   59.91
   6   0   0 1000.00   59.92
   6   0   2   28.83    1.88
  -6   0   2   30.72    2.10
   6   0  -2   30.96    3.05
  -6   0   2   28.19    2.32
   6   0  -2   28.86    2.97
  -6   0  -4   17.69    2.11
  -6   0   4   19.93    1.69
  -6   0   4   16.90    2.01
   6   0  -4   15.44    2.74
   6   0   4   18.98    1.66
   6   0   4   18.49    1.52
   6   0  -4   19.76    2.95
  -6   0  -6    5.00    1.49
   6   0   6    3.89    0.84
   6   0  -6    3.67    2.25
  -6   0   6    3.01    1.11
   6   0  -6    6.43    1.71
  -6   0   6    4.39    1.32
   6  -1  -1   36.22    3.38
  -6   1  -1   36.72    2.77
  -6  -1   1   38.52    2.75
  -6  -1   1   36.12    3.32
   6  -1  -1   39.45    3.26
   6  -1  -1   39.69    2.73
  -6  -1   1   40.27    2.69
   6   1   1   41.58    2.54
   6   1   1   44.18    2.67
  -6   1   1   37.46    2.79
  -6   1   1   41.52    2.65
   6   1  -1   37.79    3.30
  -6  -1  -1   42.38    2.75
  -6  -1  -1   47.58    2.69
   6   1  -1   45.86    2.66
  -6  -1   3   32.78    2.26
  -6   1  -3   27.65    2.39
   6  -1  -3   30.86    3.21
   6   1   3   31.92    2.09
   6  -1  -3   31.10    3.14
   6  -1   3   31.19    2.05
  -6   1   3   32.81    2.23
   6   1  -3   29.79    3.14
   6   1  -3   30.80    3.12
  -6  -1   5    2.84    1.15
   6   1   5    2.31    0.80
  -6   1  -5    1.57    1.24
  -6  -1   5    2.74    0.97
   6  -1  -5    1.61    1.56
  -6   1   5    1.86    0.94
  -6  -1  -5    1.99    1.24
   6   1  -5   -4.20    3.44
  -6   1   5    1.64    1.15
   6   1  -5    1.69    1.55
  -6  -1  -5    5.96    1.34
   6  -1   5    2.23    0.69
   6  -1   5    1.58    0.92
  -6   2   0    1.58    0.62
   6  -2   0    0.74    0.92
   6   2   0    1.57    0.99
  -6  -2   0    0.35    0.99
  -6   2   0    1.67    0.56
  -6  -2   0    1.26    0.70
  -6  -2   0    1.01    0.52
   6   2   2    6.06    0.99
  -6  -2   2    7.48    0.95
  -6  -2   2    4.78    1.67
   6   2   2    6.48    0.86
   6  -2  -2    4.19    1.47
  -6  -2   2    7.61    1.03
  -6  -2  -2    9.56    1.08
  -6   2   2    4.78    1.04
  -6   2   2    7.55    0.81
   6  -2   2    6.86    0.90
   6  -2   2    5.81    0.64
   6   2  -2    6.38    1.52
   6   2   4    8.66    1.20
   6  -2  -4    7.64    1.89
   6  -2  -4    6.67    1.69
  -6  -2   4    7.73    1.06
  -6  -2   4    6.57    1.19
  -6   2  -4    7.82    1.25
  -6   2   4    8.41    1.01
   6   2  -4    8.73    1.70
   6  -2   4    6.18    0.98
  -6  -2  -4   13.66    1.85
   6   2  -4    7.40    1.76
   6  -2   4    8.09    1.38
  -6   2   4    7.34    1.22
  -6   2  -6   -0.34    1.34
  -6  -2   6    0.06    1.13
  -6  -2   6    1.35    1.07
   6   2   6   -0.44    0.80
   6  -2  -6   -0.35    1.98
   6  -2  -6   -0.11    1.61
  -6   2   6    0.28    1.22
   6  -2   6   -0.74    0.74
  -6  -2  -6   -0.18    1.42
   6   2  -6    0.91    1.55
   6   2  -6   -4.13    2.23
  -6   2   6   -0.66    0.96
   6  -2   6   -0.08    1.01
  -6  -2  -6    3.86    1.45
  -6  -3   1  107.49    6.54
  -6   3  -1  111.82    6.55
   6  -3  -1  107.05    6.57
  -6  -3   1  101.30    6.83
  -6  -3   1  108.24    6.53
   6   3   1  104.63    6.56
   6   3   1  108.71    6.46
   6  -3  -1  101.66    6.86
  -6   3   1  110.64    6.46
   6   3  -1  105.52    6.85
  -6   3   1   99.37    6.55
  -6  -3  -1  116.93    6.58
   6   3  -1  111.56    6.46
  -6  -3  -1  106.32    6.53
  -6   3   1   97.93    6.82
   6   3   3    4.64    1.14
   6  -3  -3    6.00    1.62
   6   3   3    6.26    0.78
  -6   3  -3    5.39    1.01
  -6  -3   3    7.48    0.99
  -6   3   3    7.50    1.21
   6  -3   3    5.92    0.94
  -6  -3  -3    2.45    1.11
   6  -3   3    5.08    0.64
   6   3  -3    7.87    1.59
  -6   3   3    7.04    0.85
  -6  -3  -3    4.19    1.08
  -6  -3   5    0.97    1.01
   6   3   5    1.24    0.83
  -6  -3   5    1.78    1.01
  -6   3  -5    0.54    1.18
   6  -3  -5    0.37    1.60
   6  -3  -5    1.88    1.91
  -6  -3  -5    2.35    1.32
   6  -3   5    0.45    0.66
   6   3  -5   -1.08    3.25
   6   3  -5    0.46    1.46
  -6   3   5    2.51    0.85
  -6   3   5    0.78    1.19
   6  -3   5    0.43    0.96
  -6  -3  -5    1.56    1.30
   6   4   0   -1.32    0.75
  -6   4   0    0.84    0.61
  -6   4   0    0.33    0.61
   6  -4   0   -0.03    0.95
  -6   4   0   -0.42    0.98
   6   4   0    2.65    1.11
  -6  -4   0    2.18    1.15
   6  -4   0    0.04    0.84
  -6  -4   0    2.92    0.69
   6  -4  -2   21.60    2.78
  -6  -4   2   25.29    1.90
  -6   4  -2   23.58    1.50
   6   4   2   21.03    2.04
  -6  -4   2   22.47    2.67
   6   4   2   22.90    1.62
  -6  -4   2   23.54    1.88
  -6   4   2   23.11    1.62
   6  -4   2   19.42    1.80
  -6   4   2   22.56    2.00
  -6  -4  -2   23.60    1.92
   6   4  -2   21.57    2.72
  -6   4   2   21.56    2.70
  -6  -4  -2   18.24    2.14
   6  -4  -4    0.36    1.57
   6  -4  -4    0.46    1.61
  -6  -4   4    0.38    0.95
  -6   4  -4    0.54    1.07
  -6  -4   4   -0.20    0.94
   6   4   4    0.51    0.79
   6   4   4    0.90    1.18
   6   4  -4   -0.63    1.49
   6  -4   4   -0.31    0.90
  -6  -4  -4   -1.41    1.13
  -6   4   4    0.46    0.73
   6   4  -4    0.91    1.46
   6  -4   4    0.53    0.61
  -6   4   4    1.01    1.20
   6   4   6   -0.15    0.96
  -6  -4   6   -0.10    1.11
  -6   4  -6   -0.06    1.42
   6  -4  -6    0.65    1.65
   6  -4  -6    1.12    1.83
  -6  -4   6    0.46    1.10
  -6  -4  -6    1.01    1.47
   6  -4   6    0.83    1.09
  -6   4   6   -0.36    1.27
   6   4  -6   -3.94    2.07
   6  -4   6   -0.10    0.80
   6   4  -6    1.63    1.54
  -6   4   6    0.71    0.93
  -6  -4  -6    0.01    2.24
   6  -5  -1   76.92    5.40
   6   5   1   76.62    5.16
   6   5   1   80.27    4.96
   6  -5  -1   82.94    5.10
  -6   5  -1   78.02    4.89
  -6  -5   1   80.59    5.00
  -6  -5   1   75.85    5.40
  -6   5  -1   79.35    5.00
  -6  -5   1   80.94    5.02
   6   5  -1   82.57    5.41
  -6  -5  -1   83.21    5.12
   6   5  -1   84.46    4.87
  -6  -5  -1   78.90    5.00
   6  -5   1   84.74    5.00
   6  -5   1   85.14    4.98
  -6   5   1   84.54    4.89
  -6   5   1   74.91    5.41
  -6   5   1   77.66    5.08
   6   5   3    0.35    0.70
  -6  -5   3    0.92    0.93
  -6  -5   3    1.62    0.93
  -6  -5   3    1.79    1.45
   6  -5  -3    0.51    1.50
   6   5   3    0.11    1.11
  -6   5  -3    1.05    1.05
  -6   5   3    1.21    1.48
  -6   5   3    1.39    1.05
  -6  -5  -3   -0.66    0.92
  -6   5   3    0.56    0.62
   6   5  -3    1.72    1.45
   6  -5   3    1.69    0.85
   6  -5  -5    4.94    1.82
   6  -5  -5    4.58    1.66
  -6  -5   5    3.47    1.09
  -6  -5   5    4.59    1.10
  -6   5  -5    3.83    1.34
   6  -5   5    4.71    1.10
   6   5  -5    5.42    1.57
  -6   5   5    5.46    1.26
  -6   5   5    5.39    0.90
  -6  -5  -5    0.60    1.14
   6  -5   5    3.69    0.80
  -6  -5  -5    0.92    1.34
   6  -6   0  118.48    7.54
   6   6   0  118.24    7.40
  -6   6   0  112.67    7.56
  -6  -6   0  126.67    7.63
  -6   6   0  126.22    7.35
   6  -6   0  125.92    7.48
  -6   6   0  123.07    7.38
   6   6   0  119.35    7.62
  -6  -6   0  122.18    7.39
  -6  -6   2   18.09    1.62
  -6  -6   2   15.97    1.67
   6  -6  -2   15.90    2.66
   6   6   2   16.49    1.47
   6   6   2   16.87    1.98
  -6  -6   2   16.59    2.52
  -6   6  -2   13.97    1.14
  -6  -6  -2   17.34    1.60
  -6   6   2   16.34    2.58
   6  -6   2   18.20    1.60
   6   6  -2   16.23    2.62
  -6   6   2   15.97    1.81
  -6  -6  -2   15.70    2.14
   6  -6   2   19.72    1.62
  -6   6   2   16.37    1.25
   6   6   4    2.30    1.25
  -6   6  -4    4.45    1.33
  -6  -6   4    1.46    0.93
   6   6   4    0.90    0.81
  -6   6  -4    1.45    1.21
   6  -6  -4    0.50    1.61
  -6  -6   4    1.92    1.00
   6   6  -4    1.46    1.46
  -6  -6  -4    0.07    1.02
   6  -6   4   -0.21    0.93
  -6   6   4    1.04    1.29
  -6   6   4    1.24    0.71
  -6  -6   6   28.36    2.29
   6   6   6   29.32    2.29
   6  -6  -6   26.59    3.54
  -6  -6   6   25.40    2.32
   6  -6  -6   26.16    3.24
  -6   6  -6   23.55    3.02
   6  -6   6   26.80    2.22
  -6  -6  -6   23.60    2.92
  -6   6   6   24.13    2.04
  -6  -6  -6   18.12    2.74
   6   6  -6   18.86    3.76
  -6   6   6   28.68    2.58
   6   6  -6   27.54    3.15
  -6  -6  -6   17.02    2.29
  -6   7  -1  397.62   24.37
  -6  -7   1  420.85   24.36
  -6   7  -1  412.15   24.31
   6   7   1  399.66   24.43
  -6  -7   1  384.36   24.50
   6   7   1  430.18   24.34
   6  -7  -1  416.93   24.39
   6  -7  -1  406.42   24.50
   6  -7   1  411.51   24.33
   6   7  -1  386.09   24.52
  -6   7   1  388.98   24.49
  -6  -7  -1  406.41   24.43
  -6  -7  -1  419.40   24.34
  -6   7   1  409.73   24.29
  -6   7   1  393.41   24.36
   6  -7   1  407.25   24.37
   6  -7  -3    3.70    1.55
  -6  -7   3    3.91    0.98
  -6  -7   3    3.76    0.99
  -6  -7   3    2.95    1.50
   6   7   3    3.37    1.15
   6   7   3    4.15    0.77
  -6   7  -3    3.83    1.12
  -6   7   3    3.43    1.52
   6  -7   3    2.66    0.87
  -6  -7  -3    1.00    1.02
   6   7  -3    3.65    1.51
  -6  -7  -3    2.90    1.33
   6  -7   3    3.98    1.03
  -6   7   3    4.54    1.19
  -6   7   3    4.05    0.64
  -6  -7   5   13.32    1.76
   6   7   5   17.57    2.44
  -6  -7   5   14.60    1.76
  -6   7  -5   14.55    2.44
   6  -7  -5   16.31    3.04
   6   7   5   17.80    1.68
   6   7  -5   14.49    2.73
   6   7  -5   14.09    2.24
  -6   7   5   15.35    2.13
  -6  -7  -5   12.95    1.52
   6  -7   5   16.01    1.75
  -6  -7  -5   10.51    1.77
  -6   7   5   15.15    1.43
  -6   8   0   10.99    2.12
   6  -8   0   11.43    2.11
  -6   8   0   13.32    1.42
  -6  -8   0   15.29    2.26
  -6  -8   0   11.43    1.46
   6  -8   0   13.57    1.78
   6   8   0   12.03    1.59
   6   8   0   16.62    2.26
   6   8   2   10.21    1.44
  -6   8  -2   10.25    1.23
   6  -8  -2   13.07    1.89
  -6  -8   2   12.96    1.59
   6  -8  -2   12.15    2.48
  -6   8  -2   11.81    1.00
  -6  -8   2   13.85    1.49
  -6  -8   2   14.79    2.40
   6   8   2   10.76    2.02
  -6  -8  -2   11.01    2.14
  -6   8   2   12.36    0.97
  -6   8   2   12.38    2.51
  -6   8   2   14.65    1.42
  -6  -8  -2   13.43    1.36
   6  -8   2   13.05    1.74
   6  -8   2   13.45    1.37
   6   8  -2   12.57    2.59
   6   8   4   10.40    2.10
   6   8   4   10.86    1.46
   6  -8  -4   11.31    1.87
  -6  -8   4   10.18    1.29
  -6   8  -4   10.19    1.54
  -6  -8   4   10.68    1.84
  -6  -8  -4   10.03    1.59
   6  -8   4   11.08    1.25
  -6   8   4   12.82    1.89
  -6  -8  -4    9.48    1.28
  -6   8   4    8.24    1.15
  -6   8   4   12.21    1.51
   6   8  -4   11.62    1.84
  -6  -8   6   19.76    2.12
   6   8   6   19.07    2.02
   6  -8  -6   21.64    3.21
  -6   8  -6   18.12    2.97
   6  -8  -6   17.31    3.01
  -6  -8   6   20.91    2.19
  -6  -8  -6   14.50    1.80
  -6   8   6   19.41    2.13
  -6  -8  -6   16.84    2.26
   6   8  -6   22.31    3.13
   6  -8   6   18.99    2.05
  -6   8   6   21.79    2.35
   6   8  -6   26.27    2.90
  -6   9  -1   39.50    3.09
  -6  -9   1   40.73    3.54
  -6  -9   1   43.48    2.91
   6   9   1   41.33    2.89
   6  -9  -1   45.42    3.04
   6   9   1   39.50    3.31
   6  -9  -1   42.74    3.40
  -6   9  -1   43.97    2.76
  -6  -9  -1   45.74    3.26
   6  -9   1   45.12    3.10
  -6   9   1   40.89    3.48
  -6   9   1   44.21    3.01
   6  -9   1   40.64    2.77
  -6  -9  -1   41.98    2.83
  -6   9   1   40.62    2.59
   6   9  -1   39.59    3.05
   6   9  -1   38.81    3.55
   6  -9  -3   20.16    2.88
  -6  -9   3   25.36    1.93
  -6  -9   3   23.33    2.01
  -6   9  -3   21.20    1.74
   6   9   3   21.36    1.83
  -6  -9   3   22.64    2.71
   6   9   3   20.96    2.38
   6   9  -3   24.87    3.00
  -6  -9  -3   21.20    2.54
   6  -9   3   22.77    2.16
  -6   9   3   24.19    1.55
  -6   9   3   19.96    2.79
  -6   9   3   21.68    2.16
  -6  -9  -3   21.06    1.88
   6  -9   3   19.56    1.91
  -6  -9   5    2.34    1.02
  -6   9  -5    0.83    1.47
  -6   9  -5    3.68    1.59
  -6  -9   5    2.28    1.15
   6   9   5    2.33    1.40
   6   9   5    1.20    0.97
   6  -9  -5    1.56    1.59
   6   9  -5    1.16    1.56
   6  -9   5    1.15    1.08
  -6  -9  -5   -1.88    1.09
  -6  -9  -5    0.24    1.42
  -6   9   5    1.41    0.81
  -6   9   5    3.08    1.31
   6 -10   0  129.20    7.52
   6 -10   0  125.89    7.84
  -6 -10   0  126.81    7.62
  -6 -10   0  125.28    7.89
   6 -10   0  120.45    7.69
   6  10   0  118.51    7.86
  -6  10   0  128.54    7.62
  -6  10   0  122.57    7.86
   6  10   0  123.17    7.63
   6 -10  -2   53.98    3.67
   6  10   2   53.57    3.51
  -6 -10   2   48.77    4.07
  -6 -10   2   52.45    3.55
  -6  10  -2   62.35    3.64
   6  10   2   51.94    3.90
  -6  10  -2   55.76    3.37
   6 -10  -2   49.74    4.09
  -6  10   2   50.97    3.61
  -6 -10  -2   54.90    3.96
   6  10  -2   52.17    4.22
   6 -10   2   57.56    3.69
  -6 -10  -2   49.62    3.44
   6 -10   2   52.26    3.46
  -6  10   2   47.45    4.09
   6 -10  -4   37.20    3.64
   6  10   4   35.43    3.12
  -6  10  -4   35.75    3.10
   6  10   4   37.08    2.64
  -6 -10   4   36.15    2.75
  -6 -10   4   37.49    3.41
  -6 -10   4   37.68    2.81
  -6  10  -4   43.19    2.68
  -6 -10  -4   30.26    2.71
  -6  10   4   37.30    2.94
  -6  10   4   34.38    3.93
  -6  10   4   38.30    2.46
   6 -10   4   33.76    2.76
  -6 -10  -4   40.99    3.21
   6 -10   4   41.72    2.98
   6  10  -4   38.64    3.68
  -6  10  -6   17.67    3.08
   6  10   6   22.92    2.33
  -6 -10   6   25.16    2.41
   6 -10  -6   30.07    3.44
  -6 -10   6   25.58    2.40
  -6  10  -6   34.93    3.64
  -6 -10  -6   17.40    2.29
   6 -10   6   25.99    2.33
  -6  10   6   27.54    2.68
   6  10  -6   29.25    3.52
   6  10  -6   29.34    3.01
  -6  10   6   22.66    1.98
  -6 -10  -6   26.31    3.10
  -6 -11   1   43.46    2.98
   6  11   1   41.19    3.42
   6 -11  -1   44.79    3.52
  -6  11  -1   42.00    3.24
  -6 -11   1   41.41    3.58
  -6  11  -1   41.51    2.87
   6  11   1   43.62    3.01
   6 -11  -1   41.60    3.14
  -6  11   1   43.61    3.07
  -6 -11  -1   41.98    2.87
   6 -11   1   43.85    2.82
   6  11  -1   42.76    3.02
   6  11  -1   40.24    3.63
  -6  11   1   39.78    3.61
   6 -11   1   47.69    3.29
  -6 -11  -1   43.85    3.38
   6  11   3   10.45    2.12
  -6 -11   3   12.22    1.78
  -6  11  -3    8.84    1.46
  -6  11  -3   11.88    1.13
   6 -11  -3   16.05    2.07
  -6 -11   3   12.58    1.35
   6  11   3    9.51    1.49
   6 -11   3   12.15    1.94
  -6  11   3   12.37    1.85
  -6  11   3   13.44    1.56
  -6 -11  -3   10.59    1.41
   6  11  -3   13.92    2.78
  -6 -11  -3   11.65    2.36
  -6  11   3    9.85    0.98
   6 -11   3   11.94    1.31
  -6  11  -5    4.81    1.13
   6  11   5    2.35    1.36
   6 -11  -5    2.11    1.62
  -6 -11   5    0.52    1.23
   6  11   5    1.10    0.91
  -6  11  -5   -1.00    1.50
  -6 -11   5    0.04    1.02
  -6 -11  -5   -2.05    1.09
  -6  11   5    1.58    1.35
  -6  11   5    0.54    0.70
   6  11  -5    2.79    1.66
  -6 -11  -5    3.14    2.14
  -6  11   5    1.60    1.66
   6 -11   5    0.22    1.10
  -6 -12   0    2.64    0.94
   6 -12   0    1.06    1.11
   6 -12   0    1.04    1.38
   6  12   0    2.97    1.49
  -6  12   0    2.23    1.40
  -6  12   0    1.93    1.02
  -6 -12   0    1.17    1.36
   6  12   0    2.28    1.02
   6 -12   0    3.64    0.63
   6 -12  -2   15.76    2.64
  -6 -12   2   16.40    2.63
  -6 -12   2   14.96    2.03
   6  12   2   17.12    1.75
   6  12   2   13.59    2.38
  -6  12   2   17.04    2.67
  -6  12   2   16.31    2.17
   6 -12   2   19.64    2.20
   6  12  -2   17.78    2.75
   6  12  -2   16.42    2.24
   6 -12   2   14.55    1.61
  -6 -12  -2   19.01    2.51
  -6 -12  -2   17.39    1.62
  -6 -12   4    8.07    1.72
   6 -12  -4    9.50    1.86
   6  12   4    8.37    1.08
   6  12   4    9.01    1.51
  -6 -12   4    8.71    1.34
  -6  12   4    5.65    1.71
   6 -12   4    7.61    1.37
  -6 -12  -4    7.23    1.15
  -6  12   4    8.37    0.83
   6  12  -4    9.60    1.84
  -6  12   4    7.19    1.43
   6 -12   4    6.64    1.18
  -6 -12  -4    9.50    1.69
   6  12   6    1.77    1.13
  -6  12  -6   -1.14    1.80
  -6  12  -6    4.05    2.14
  -6  12  -6    6.87    1.37
  -6 -12   6    1.70    1.37
   6 -12  -6    3.97    1.92
   6  12   6    2.27    1.60
  -6  12   6    2.19    1.54
   6  12  -6    4.43    1.93
  -6  12   6    3.14    0.82
  -6 -12  -6   -1.17    1.26
   6 -12   6    2.07    1.29
  -6 -12  -6    4.51    2.00
   6 -13  -1    5.10    1.28
  -6  13  -1    4.01    1.33
   6 -13  -1    2.93    1.52
   6  13   1    3.14    1.01
  -6  13  -1    3.60    0.97
  -6 -13   1    4.12    1.04
   6  13   1    3.10    1.39
  -6 -13   1    4.17    1.56
  -6 -13   1    4.00    0.57
   6  13  -1    3.26    1.57
  -6  13   1    2.81    1.57
   6 -13   1    4.81    0.80
  -6  13   1    1.77    1.07
   6 -13   1    4.94    1.36
  -6 -13  -1    5.21    1.47
   6  13  -1    4.01    1.16
  -6 -13  -1    5.59    0.92
  -6 -13   3   70.10    4.46
   6  13   3   65.22    4.39
   6 -13  -3   69.81    4.99
   6  13   3   61.30    4.71
  -6  13  -3   64.63    4.64
  -6  13  -3   67.33    4.32
  -6  13   3   71.92    5.03
   6  13  -3   70.68    4.66
   6  13  -3   67.76    5.06
   6 -13   3   69.95    4.40
  -6  13   3   72.46    4.60
  -6 -13  -3   63.30    4.33
   6 -13   3   70.60    4.66
  -6 -13  -3   73.12    4.91
  -6 -13   5    5.52    1.42
   6 -13  -5    5.55    1.81
  -6  13  -5    5.05    1.47
   6  13   5    5.24    1.50
  -6 -13   5    7.79    1.77
   6  13   5    5.94    1.54
  -6  13   5    3.78    1.74
   6 -13   5    5.60    1.30
  -6 -13  -5    8.43    1.75
  -6 -13  -5    5.99    1.19
   6  13  -5    7.12    1.94
  -6  13   5    5.01    1.48
  -6 -14   0   10.49    1.41
  -6 -14   0    7.08    1.55
   6 -14   0    8.17    1.01
  -6  14   0    8.61    1.23
   6 -14   0    9.47    1.68
   6  14   0    9.08    1.63
   6  14   0    7.10    1.13
  -6  14   0    8.39    1.59
   6 -14   0    7.47    1.30
   6 -14  -2   20.75    2.80
   6 -14  -2   17.84    2.24
   6  14   2   15.85    2.70
   6  14   2   18.72    1.97
  -6  14  -2   24.85    1.78
  -6 -14   2   20.94    1.95
  -6 -14   2   20.85    2.73
   6  14  -2   20.52    2.95
   6 -14   2   24.43    2.47
   6  14  -2   20.88    2.24
  -6 -14  -2   21.84    2.68
  -6  14   2   18.17    2.83
   6 -14   2   19.22    1.81
  -6 -14  -2   20.24    1.81
  -6  14   2   19.26    2.14
  -6 -14   4   -0.31    1.49
   6  14   4    2.25    0.94
  -6 -14   4    0.17    1.22
   6  14   4    0.25    1.29
   6 -14   4    0.26    1.04
  -6 -14  -4    2.26    1.53
   6  14  -4    2.00    1.55
   6  14  -4    0.26    1.95
  -6  14   4   -0.15    1.31
  -6 -14  -4    0.43    0.90
  -6  14   4    0.85    1.58
   6 -14   4    1.01    1.26
   6  14   6    2.20    1.20
  -6 -14   6    2.59    1.44
  -6  14  -6   -0.41    1.35
   6 -14  -6    4.15    1.95
  -6  14  -6    5.35    3.05
   6  14   6    0.77    1.62
   6 -14   6    1.22    1.35
  -6 -14  -6    0.96    1.20
  -6 -14  -6    4.67    1.82
  -6  14   6    2.75    1.85
   6  14  -6    1.80    2.00
  -6  14   6    3.24    1.56
  -6 -15   1    0.61    1.04
   6 -15  -1    2.00    1.23
  -6  15  -1   -0.54    0.98
   6  15   1    2.13    0.97
  -6 -15   1    2.29    1.52
   6  15   1    3.97    1.42
   6 -15  -1    0.75    1.51
  -6 -15   1    1.06    0.63
  -6  15  -1    1.58    1.34
  -6  15   1    2.14    1.05
   6  15  -1    1.24    1.10
  -6 -15  -1    5.94    0.95
  -6 -15  -1    4.82    1.51
   6 -15   1    2.15    1.44
  -6  15   1    0.21    1.50
   6  15  -1    1.60    1.54
   6 -15   1    0.41    1.30
   6 -15   1    0.95    0.76
   6  15   3    3.21    1.09
   6 -15  -3    3.74    1.67
  -6 -15   3    4.24    1.16
   6  15   3    3.63    1.52
  -6 -15   3    4.94    1.59
   6  15  -3    4.71    1.75
   6 -15   3    4.08    1.42
  -6 -15  -3    3.28    0.94
  -6 -15  -3    1.68    1.59
   6  15  -3    1.89    1.33
   6 -15   3    2.66    0.97
  -6  15   3    3.47    1.26
  -6  15   3    2.97    1.61
   6  15   5   13.55    1.76
  -6 -15   5   12.75    1.62
  -6  15  -5   12.61    1.54
   6  15   5   13.70    2.79
  -6 -15   5   12.12    1.99
   6 -15  -5   14.15    2.18
   6  15  -5   15.58    2.04
   6 -15   5   14.19    2.22
  -6 -15  -5   14.04    2.61
  -6 -15  -5   10.36    1.49
   6  15  -5   15.36    3.14
  -6  15   5   15.54    1.78
  -6  15   5   13.50    2.12
   6 -15   5   14.51    1.68
   6  16   0   50.03    4.15
  -6 -16   0   53.27    3.50
  -6  16   0   50.72    4.04
   6 -16   0   54.68    4.07
   6  16   0   54.15    3.62
   6 -16   0   52.56    3.68
  -6  16   0   55.63    3.65
  -6 -16   0   48.96    4.06
   6 -16   0   54.84    3.32
  -6  16  -2   15.86    2.34
  -6 -16   2    9.51    1.82
  -6 -16   2    9.64    1.31
  -6  16  -2   12.95    1.59
   6 -16  -2   10.57    1.88
   6 -16  -2   10.64    1.63
   6  16   2   10.91    1.86
   6 -16   2   13.69    2.28
   6 -16   2   10.85    1.52
   6  16  -2   14.79    2.81
  -6  16   2   11.51    1.99
  -6 -16  -2   11.84    1.52
   6  16  -2   12.69    1.92
  -6 -16  -2   12.71    2.45
  -6  16   2   11.39    1.49
  -6  16  -4    7.95    1.14
  -6 -16   4    8.04    2.75
   6  16   4    7.82    1.19
  -6 -16   4    8.54    1.38
  -6  16  -4    5.65    1.52
   6 -16  -4    7.64    1.81
   6  16   4    8.57    1.58
   6 -16   4    6.76    1.54
   6  16  -4    9.46    1.62
   6 -16   4    8.35    1.32
  -6 -16  -4    6.54    1.10
  -6 -16  -4   10.10    1.83
  -6  16   4    8.06    1.79
  -6  16   4    6.87    1.55
   6  16  -4    5.40    1.91
   6 -16  -6    6.32    1.88
   6  16   6    2.02    1.62
  -6  16  -6   -1.05    1.98
   6  16   6    2.95    1.20
   6 -16  -6    3.84    1.92
  -6 -16   6    2.25    1.51
   6 -16   6    2.33    1.39
  -6 -16  -6    1.07    1.18
   6  16  -6    2.43    2.05
   6  16  -6    0.22    1.89
  -6  16   6    1.24    1.79
  -6  16   6    2.36    1.56
  -6 -16  -6    4.83    1.79
  -6  17  -1   10.05    1.29
  -6  17  -1   10.09    1.66
   6  17   1    8.93    1.64
   6 -17  -1   10.34    1.84
  -6 -17   1    9.25    1.19
   6 -17  -1    9.00    1.45
  -6 -17   1   11.53    1.32
  -6 -17   1   10.19    1.74
  -6 -17  -1   10.70    1.78
   6  17  -1    8.97    1.77
  -6  17   1   13.17    1.96
  -6  17   1   14.15    1.50
   6 -17   1   14.75    2.51
  -6 -17  -1   11.45    1.48
   6 -17   1    9.87    1.34
   6  17  -1    8.37    1.29
   6 -17   1   12.97    1.64
   6 -17  -3    1.79    1.57
   6 -17  -3    1.72    1.63
   6  17   3    0.52    1.58
   6  17   3    2.11    1.12
  -6  17  -3    5.32    1.49
  -6 -17   3    1.10    1.59
  -6 -17   3    2.35    1.22
  -6  17  -3    4.48    1.09
  -6  17   3    1.47    2.91
  -6  17   3    0.89    1.32
   6  17  -3    1.53    1.76
   6 -17   3    2.13    1.02
  -6 -17  -3    2.08    0.96
  -6 -17  -3    1.83    1.68
   6  17  -3    2.04    1.37
   6 -17   3    1.73    1.47
   6  17   5   15.07    2.49
  -6  17  -5   11.47    1.46
  -6 -17   5   11.10    2.03
   6  17   5   12.12    1.80
   6 -17  -5   12.96    2.10
  -6  17  -5    7.98    2.03
  -6 -17   5   12.33    1.66
  -6  17   5   15.06    2.91
  -6 -17  -5   17.76    2.96
   6 -17   5   15.24    1.69
   6  17  -5   11.94    1.93
  -6  17   5   17.12    2.30
   6  17  -5   11.68    2.22
   6 -17   5    9.89    1.68
  -6  18   0   -0.08    1.20
   6  18   0    2.30    1.11
  -6 -18   0    1.19    1.56
   6 -18   0    0.34    0.66
   6  18   0    1.79    1.50
  -6  18   0   -0.45    1.53
   6 -18   0    0.97    1.60
  -6 -18   0    0.54    1.00
  -6  18  -2   39.45    3.34
  -6  18  -2   36.48    2.83
  -6 -18   2   40.62    3.54
   6  18   2   31.53    3.52
  -6 -18   2   36.70    2.79
   6 -18  -2   38.89    3.08
   6 -18  -2   35.10    3.59
   6  18   2   35.58    2.91
   6 -18   2   37.45    3.32
  -6 -18  -2   38.92    2.66
   6 -18   2   37.41    2.71
  -6 -18  -2   38.12    3.47
  -6  18   2   39.44    3.00
   6  18  -2   35.43    3.64
   6  18  -2   38.57    2.99
  -6  18   2   41.19    3.72
   6  18   4    3.56    1.14
   6 -18  -4    5.95    1.86
  -6 -18   4    4.28    1.65
   6  18   4    5.05    1.60
  -6  18  -4    4.86    1.16
  -6  18  -4    4.69    1.56
  -6 -18   4    4.20    1.31
  -6 -18  -4    3.44    1.00
  -6  18   4    5.11    1.56
   6  18  -4    4.38    1.91
   6  18  -4    6.91    1.60
   6 -18   4    3.16    1.49
   6 -18   4    4.83    1.23
  -6 -18  -4    4.49    1.74
  -6  18   4    4.87    1.78
   6 -18  -6    3.56    1.92
   6  18   6    0.84    1.58
   6  18   6    0.10    1.25
  -6 -18   6   -0.34    1.80
  -6  18  -6   -2.31    1.24
   6 -18  -6    5.54    1.13
  -6 -18   6    1.23    1.50
   6  18  -6    0.39    1.79
  -6  18   6   -0.70    1.75
   6  18  -6   -0.38    2.00
  -6 -18  -6   -0.19    1.14
  -6  18   6    2.23    1.60
   6 -18   6   -0.16    1.44
  -6 -18  -6    4.75    1.97
   6  19   1   58.23    4.79
  -6  19  -1   59.42    4.74
  -6  19  -1   64.79    4.39
   6 -19  -1   69.31    4.97
  -6 -19   1   68.33    4.34
   6 -19  -1   68.29    4.06
  -6 -19   1   67.21    4.91
   6  19   1   63.97    4.45
   6 -19  -1   64.00    4.52
  -6 -19   1   72.98    4.20
   6 -19   1   68.06    4.24
   6  19  -1   65.03    4.43
  -6  19   1   67.71    4.46
   6 -19   1   65.83    4.56
  -6 -19  -1   70.25    4.92
   6 -19   1   70.93    4.85
  -6 -19  -1   70.10    4.29
   6  19  -1   60.65    4.98
  -6  19   1   67.31    4.98
   6 -19  -3   11.40    2.22
  -6  19  -3   14.31    2.44
   6  19   3   10.89    1.49
   6 -19  -3   11.26    1.84
  -6 -19   3    8.17    1.87
   6  19   3   12.57    1.95
  -6 -19   3    9.01    1.38
  -6  19   3    9.17    1.95
   6  19  -3   10.64    1.63
   6 -19   3   12.83    1.86
   6 -19   3    9.55    1.31
  -6  19   3   11.05    1.65
  -6 -19  -3   10.25    1.25
  -6 -19  -3   10.56    1.95
   6 -19  -5    6.57    1.99
  -6  19  -5    5.63    1.28
   6  19   5    4.75    1.68
   6  19   5    5.15    1.30
  -6  19  -5    2.78    1.78
  -6 -19   5    4.75    1.76
  -6 -19   5    2.99    1.54
   6 -19   5    5.91    1.48
  -6  19   5    7.80    1.71
   6  19  -5    5.14    1.71
  -6  19   5    6.59    1.83
  -6 -19  -5    7.08    1.89
   6 -19   5    4.24    1.66
   6  19  -5    4.38    2.01
  -6 -19  -5    5.57    1.30
   6  20   0   20.69    2.23
   6  20   0   22.84    2.97
  -6 -20   0   22.92    2.94
   6 -20   0   21.81    2.39
   6 -20   0   24.59    3.02
  -6 -20   0   23.85    1.99
  -6  20   0   22.51    2.31
   6 -20   0   24.62    1.74
  -6  20   0   20.17    2.94
  -6 -20   0   23.10    1.94
   6 -20  -2    0.84    1.50
  -6 -20   2    1.03    1.64
   6 -20  -2   -1.10    1.61
  -6 -20   2    0.15    1.04
   6  20   2   -0.41    1.14
   6  20   2   -2.24    1.67
  -6  20  -2    1.85    1.52
   6  20  -2   -2.50    1.39
   6 -20   2    0.85    1.56
   6 -20   2   -0.31    0.98
  -6  20   2    0.37    1.72
  -6 -20  -2    0.67    2.16
  -6 -20  -2    0.39    0.97
   6  20  -2    0.20    1.74
  -6  20   2   -0.44    1.33
  -6  20  -4    2.55    1.69
   6 -20  -4    2.13    1.92
  -6 -20   4    1.14    1.70
   6  20   4    2.04    1.50
   6  20   4    1.52    1.14
  -6 -20   4   -0.49    1.29
   6 -20  -4    1.43    1.77
  -6  20  -4    3.89    1.25
  -6 -20  -4    1.21    1.70
   6 -20   4    0.86    1.19
  -6 -20  -4    2.19    1.05
  -6  20   4    1.94    1.77
   6 -20   4    1.42    1.60
   6  20  -4   -0.55    1.85
  -6  20   4   -0.06    1.53
   6  20  -4    2.37    1.50
  -6 -21   1   23.06    3.00
  -6  21  -1   16.19    2.76
  -6 -21   1   18.75    1.73
   6  21   1   14.59    2.83
   6  21   1   15.74    2.21
   6 -21  -1   16.62    3.03
  -6  21  -1   16.10    2.08
   6 -21  -1   20.65    1.39
  -6 -21   1   19.00    1.98
   6 -21  -1   21.05    2.35
   6 -21   1   18.67    2.32
   6 -21   1   22.01    2.82
  -6  21   1   18.95    2.19
   6  21  -1   24.08    2.22
  -6  21   1   18.98    3.02
  -6 -21  -1   23.88    1.87
   6 -21   1   18.25    1.75
   6  21  -1   20.99    2.96
  -6 -21  -1   22.63    3.11
  -6  21  -3    1.21    1.07
   6 -21  -3   -0.35    1.77
  -6  21  -3    0.32    1.48
   6  21   3    0.40    1.28
   6 -21  -3    1.78    1.83
   6  21   3    1.61    1.73
  -6 -21   3   -0.12    1.24
  -6 -21  -3   -0.65    0.95
  -6  21   3    0.25    1.46
   6  21  -3   -1.54    1.34
  -6 -21  -3   -0.66    1.74
  -6  21   3    0.24    1.79
   6  21  -3   -2.01    1.78
   6 -21   3    0.64    1.06
   6 -21   3    0.95    1.58
   6 -21  -5   -0.59    1.92
  -6 -21   5   -1.39    1.45
  -6  21  -5   -0.77    1.87
   6  21   5    0.51    1.23
   6  21   5    0.60    1.53
  -6  21  -5    2.21    1.37
  -6 -21   5   -0.90    1.78
   6  21  -5    0.53    2.06
   6  21  -5    0.25    1.80
  -6 -21  -5    0.87    1.24
  -6 -21  -5    1.99    1.88
  -6  21   5    1.32    1.70
   6 -21   5   -1.89    1.52
   6 -21   5   -0.88    1.31
  -6  21   5    0.27    1.72
  -6  22   0    0.79    1.66
   6 -22   0    0.41    0.75
   6 -22   0    0.33    1.38
   6 -22   0    4.02    2.17
  -6 -22   0    0.62    1.04
  -6 -22   0    1.44    1.04
  -6  22   0    0.13    1.24
   6  22   0    4.35    1.68
   6  22   0    3.01    1.51
  -6 -22   0    1.73    1.62
  -6  22  -2    2.51    1.52
   6  22   2    0.01    1.73
  -6  22  -2   -0.57    1.13
  -6 -22   2    0.84    1.69
   6 -22  -2    1.30    1.44
   6 -22  -2   -0.43    1.69
   6  22   2   -0.05    1.20
  -6 -22   2    0.22    1.08
   6 -22   2    1.71    1.13
  -6  22   2   -0.53    1.81
  -6 -22  -2    1.63    0.99
   6 -22   2   -0.75    1.59
  -6  22   2    0.40    1.44
   6  22  -2    0.72    1.35
  -6 -22  -2   -0.30    1.73
   6 -22  -4    0.77    2.02
   6  22   4    1.74    1.52
  -6  22  -4    2.12    1.37
   6  22   4    0.21    1.24
   6 -22  -4    2.86    1.97
  -6 -22   4    0.10    1.39
  -6 -22   4    1.19    1.72
  -6  22  -4    1.48    1.81
   6  22  -4   -0.85    1.63
  -6 -22  -4    1.19    1.09
  -6 -22  -4    4.14    1.88
   6 -22   4   -0.24    1.66
  -6  22   4    0.78    1.61
   6  22  -4   -0.98    1.88
  -6  22   4    1.65    1.77
   6 -22   4    1.19    1.18
  -6  23  -1   47.13    4.01
  -6  23  -1   45.78    3.48
   6 -23  -1   49.63    4.17
   6 -23  -1   49.05    3.06
  -6 -23   1   48.02    4.14
   6 -23  -1   48.87    3.69
  -6 -23   1   46.28    3.39
  -6 -23   1   50.64    3.27
   6  23   1   46.60    3.61
   6  23   1   42.89    4.07
   6  23  -1   50.86    3.66
  -6 -23  -1   56.00    3.72
  -6 -23  -1   51.88    4.26
  -6  23   1   51.27    4.20
   6 -23   1   51.75    3.64
   6  23  -1   43.00    4.20
  -6  23   1   51.31    3.57
   6 -23   1   49.45    3.25
   6 -23   1   51.66    4.19
  -6  23  -3    3.26    1.70
  -6 -23   3   -0.01    1.71
   6 -23  -3   -0.09    1.78
  -6  23  -3    1.89    1.18
  -6 -23   3    2.42    1.26
   6  23   3    2.01    1.79
   6 -23  -3    0.20    1.72
   6  23   3    1.37    1.45
   6  23  -3    0.20    1.64
  -6 -23  -3   -1.24    1.11
   6 -23   3    1.13    1.14
  -6 -23  -3   -0.40    1.96
  -6  23   3   -0.05    1.75
   6  23  -3    0.41    1.95
  -6  23   3    1.93    1.53
  -6  23  -5    3.46    1.54
   6  23   5    2.30    1.29
   6  23   5    2.58    1.61
   6 -23  -5    4.22    2.14
  -6 -23   5    2.32    1.52
  -6 -23   5    0.18    1.83
  -6 -23  -5    3.98    1.95
  -6  23   5    0.18    1.88
   6  23  -5    0.99    1.79
  -6 -23  -5    2.03    1.20
   6  23  -5    1.54    2.11
   6 -23   5    2.71    1.70
   6 -23   5    1.08    1.41
  -6  23   5    2.15    1.84
  -6 -24   0    3.13    1.13
  -6 -24   0    2.62    1.76
   6 -24   0    4.12    1.76
  -6  24   0    2.93    1.71
   6  24   0    3.26    1.31
  -6  24   0   -0.60    2.01
   6 -24   0    3.24    1.47
   6  24   0    2.12    1.73
  -6 -24   0    2.82    1.09
   6 -24   0    1.60    0.77
   6 -24  -2   15.93    3.01
   6 -24  -2   15.03    2.37
  -6 -24   2   15.11    1.90
  -6 -24   2   11.64    3.18
   6  24   2   14.90    3.02
  -6  24  -2   16.22    2.64
   6  24   2   11.87    1.61
  -6  24  -2   14.07    2.10
   6  24  -2   12.35    2.16
  -6  24   2   14.26    2.19
   6 -24   2   15.87    1.74
  -6 -24  -2   15.56    1.64
   6 -24   2   13.17    2.73
  -6 -24  -2   15.30    2.25
  -6  24   2   14.84    2.86
   6  24  -2   11.23    1.67
   6 -24  -4    1.25    2.11
   6  24   4    4.24    1.40
   6  24   4    1.91    1.66
  -6  24  -4    2.02    1.99
   6 -24  -4    5.46    2.08
  -6 -24   4    2.83    1.83
  -6  24  -4    3.46    1.37
  -6 -24   4    2.62    1.44
  -6 -24  -4    4.17    1.96
   6 -24   4    2.83    1.33
   6  24  -4   -0.12    2.05
   6  24  -4    2.69    1.68
   6 -24   4    2.06    1.80
  -6 -24  -4    2.43    1.13
  -6  24   4    3.43    1.89
  -6  24   4    1.10    1.75
   6  25   1    5.33    1.52
  -6 -25   1    4.93    1.06
   6 -25  -1    5.46    0.69
  -6  25  -1    3.63    1.76
   6  25   1    5.73    1.82
   6 -25  -1    7.54    1.94
  -6 -25   1    6.51    1.98
  -6 -25   1    4.63    1.23
   6 -25  -1    4.73    1.52
   6 -25   1    3.79    0.98
  -6 -25  -1    6.13    1.14
   6  25  -1    3.74    1.87
   6 -25   1    5.57    1.51
   6 -25   1    5.53    1.83
   6  25  -1    4.69    1.46
  -6 -25  -1    4.43    2.00
  -6  25   1    5.94    1.54
  -6  25   1    5.98    1.94
   6  25   3    6.61    1.89
  -6  25  -3    6.52    1.52
   6 -25  -3    9.46    2.05
   6 -25  -3    7.70    1.83
   6  25   3    4.24    1.52
  -6  25  -3    8.54    2.04
  -6 -25   3    8.14    1.47
  -6 -25   3    2.75    1.84
   6  25  -3    4.94    1.67
  -6  25   3    6.42    2.01
  -6 -25  -3    2.95    1.32
   6 -25   3    6.66    1.34
  -6  25   3    4.65    1.72
   6 -25   3    4.39    1.85
   6  25  -3    2.36    2.07
  -6 -25  -3    4.81    1.90
  -6  25  -5    5.53    2.44
   6 -25  -5    7.58    2.18
  -6  25  -5    9.68    1.83
   6  25   5    5.73    1.73
   6 -25  -5    9.46    2.75
  -6 -25   5    6.95    1.65
   6  25   5    5.44    1.50
  -6 -25   5    6.56    2.08
  -6  25   5    5.81    1.85
   6  25  -5    3.28    2.25
  -6 -25  -5    5.18    1.34
   6 -25   5    8.25    2.99
  -6  25   5    5.56    1.83
   6  25  -5    4.39    1.88
   6 -25   5    5.25    1.51
  -6 -25  -5    9.14    2.23
  -6 -26   0    3.83    1.19
  -6  26   0    0.16    1.35
   6 -26   0    1.69    1.82
  -6 -26   0    0.81    1.08
   6  26   0    0.77    1.35
   6  26   0    2.11    1.69
   6 -26   0    0.97    1.37
   6 -26   0    1.10    0.78
   6 -26  -2    4.51    1.82
  -6 -26   2    2.98    1.82
  -6 -26   2    2.98    1.22
  -6  26  -2    3.77    1.45
  -6  26  -2    3.61    1.77
   6  26   2    2.94    1.90
   6 -26  -2    3.10    1.71
   6  26   2    0.54    1.42
   6 -26   2    1.55    1.09
  -6  26   2    3.65    1.88
   6 -26   2    1.40    1.79
   6  26  -2    4.35    1.48
  -6 -26  -2    3.06    2.00
   6  26  -2    0.76    1.80
  -6  26   2    2.42    1.56
  -6 -26  -2    1.64    1.08
  -6  26  -4    1.95    1.40
  -6 -26   4    0.60    1.46
   6  26   4    2.92    1.72
   6  26   4   -0.32    1.40
   6 -26  -4    3.38    1.94
  -6  26  -4    1.46    1.98
  -6 -26   4   -0.90    1.87
   6 -26  -4    2.36    2.27
  -6  26   4    3.16    1.80
   6 -26   4    0.44    1.24
  -6 -26  -4    0.53    1.15
  -6 -26  -4    1.63    2.07
   6  26  -4    1.44    2.15
   6 -26   4    0.76    1.93
   6  26  -4    1.37    1.75
  -6  26   4    2.01    1.90
   6 -27  -1    1.44    1.87
  -6 -27   1    0.55    1.18
   6  27   1    5.26    1.81
   6  27   1    1.61    1.56
   6 -27  -1    1.64    0.65
  -6 -27   1    1.41    1.02
  -6 -27   1    0.71    1.83
  -6  27  -1    1.73    1.31
   6 -27  -1    2.31    1.53
  -6 -27  -1    1.40    1.90
   6  27  -1    1.87    1.55
  -6 -27  -1    1.31    1.09
  -6  27   1    2.51    1.49
   6  27  -1   -0.27    1.76
   6 -27   1    1.89    1.51
  -6 -27  -1    3.83    1.32
   6 -27   1    0.37    1.86
  -6  27   1    3.89    1.84
   6 -27   1    1.82    0.94
   6 -27  -3    1.28    2.07
   6 -27  -3    1.51    1.90
  -6 -27   3    1.21    1.89
   6  27   3   -0.95    1.58
  -6 -27   3    0.59    1.36
  -6  27  -3   -0.03    1.50
  -6  27  -3    1.63    2.16
   6  27   3    3.29    1.94
  -6 -27  -3   -0.30    1.12
  -6  27   3    0.50    1.75
  -6 -27  -3   -0.58    1.88
   6  27  -3    3.63    1.65
  -6  27   3    1.05    1.95
   6 -27   3   -1.77    1.82
   6 -27   3    1.21    1.30
   6  27  -3   -0.19    1.95
   6  27   5    8.61    1.66
  -6  27  -5   10.12    1.82
   6  27   5    6.89    1.86
   6 -27  -5   10.91    2.87
  -6  27  -5   10.22    2.64
   6 -27  -5   14.04    2.45
  -6 -27   5    9.93    1.77
  -6 -27   5   10.11    2.22
  -6 -27  -5    9.92    2.33
   6 -27   5    7.82    2.13
   6 -27   5   14.26    1.78
  -6  27   5   11.07    2.27
   6  27  -5    9.08    2.14
   6  27  -5    5.59    2.52
  -6 -27  -5    6.21    1.37
  -6  27   5   10.80    2.15
  -6  28   0    0.61    1.75
  -6 -28   0    0.32    1.85
   6 -28   0    1.24    0.81
   6 -28   0   -0.82    1.45
  -6 -28   0    2.28    1.61
   6  28   0   -1.96    1.53
   6  28   0    1.12    1.79
  -6  28   0    0.99    1.41
   6 -28   0    0.10    1.87
  -6 -28   2    2.22    1.87
  -6  28  -2    4.47    1.50
   6 -28  -2    4.46    2.06
  -6  28  -2    4.78    1.93
   6  28   2    4.18    1.64
  -6 -28   2    2.03    1.28
   6  28   2    3.94    2.08
   6 -28  -2    3.95    1.81
   6 -28   2   -0.64    1.84
  -6 -28  -2   -0.28    2.07
   6 -28   2    1.58    1.11
   6  28  -2    4.32    1.65
   6  28  -2   -0.20    1.90
  -6  28   2    2.31    1.56
  -6 -28  -2    2.38    1.17
  -6  28   2    3.00    1.88
   6  28   4    7.39    1.85
  -6 -28   4   12.16    1.78
   6 -28  -4   13.06    2.44
   6  28   4    6.70    1.62
   6 -28  -4    7.36    2.39
  -6  28  -4    9.83    2.48
  -6 -28   4    6.38    2.06
  -6  28  -4    7.42    1.68
   6 -28   4   10.39    2.39
   6 -28   4    7.95    1.54
   6  28  -4    2.64    2.47
  -6  28   4    7.02    2.03
  -6  28   4   11.11    2.00
  -6 -28  -4    7.00    1.35
  -6 -28  -4    6.65    2.33
   6  28  -4    8.75    2.01
   6 -29  -1    1.30    1.64
  -6 -29   1    0.75    1.04
   6 -29  -1    0.65    0.71
   6  29   1   -1.07    1.64
   6  29   1    1.40    1.77
   6 -29  -1    0.29    2.05
  -6  29  -1   -0.91    1.39
  -6 -29   1   -0.34    1.19
  -6  29  -1    1.88    1.84
  -6 -29   1   -0.28    1.93
  -6 -29  -1    0.33    1.12
  -6 -29  -1   -0.17    1.90
  -6  29   1    0.61    1.89
  -6 -29  -1    0.95    1.39
  -6  29   1    0.31    1.58
   6 -29   1    0.68    0.96
   6 -29   1    2.23    1.56
   6  29  -1   -2.35    1.81
   6  29  -1    0.86    1.53
   6 -29   1   -1.53    1.98
   6 -29  -3    6.24    2.02
  -6  29  -3    7.38    1.66
   6  29   3    7.84    1.79
   6  29   3    6.75    2.13
  -6 -29   3    5.76    1.48
  -6  29  -3   10.28    2.28
  -6 -29   3    6.63    2.07
   6 -29  -3    7.13    2.13
   6 -29   3    7.86    1.52
  -6  29   3   10.95    2.27
   6 -29   3    5.79    2.08
   6  29  -3    7.49    1.92
  -6 -29  -3    7.72    1.30
  -6  29   3    9.02    1.97
  -6 -29  -3    6.13    2.14
   6  29  -3    5.48    2.37
   6  30   0   -0.85    1.74
   6  30   0    1.63    1.89
   6 -30   0   -1.66    1.89
  -6 -30   0    0.53    1.19
  -6  30   0    1.67    1.86
   6 -30   0   -2.16    1.47
  -6  30   0    0.79    1.57
  -6 -30   0   -1.03    1.17
  -6 -30   0    0.13    1.95
   6  30   2    6.07    2.14
  -6 -30   2    6.36    2.04
   6 -30  -2    6.81    1.93
  -6 -30   2    5.38    1.41
   6 -30  -2    4.84    1.87
   6  30   2    3.92    1.63
  -6  30  -2    7.78    2.03
  -6  30  -2    5.88    1.73
   6 -30   2    6.02    1.24
   6  30  -2    6.88    1.77
   6  30  -2    4.68    2.19
  -6 -30  -2    2.93    2.14
  -6  30   2    7.44    2.06
  -6 -30  -2    5.92    1.27
  -6  30   2    4.00    1.62
   6 -30   2    4.66    2.00
   6  30   4   13.42    1.90
   6 -30  -4   12.87    2.49
   6 -30  -4   13.88    2.46
  -6  30  -4    8.76    1.90
  -6  30  -4   11.33    2.61
  -6 -30   4    7.19    1.69
  -6 -30   4    7.10    2.25
   6  30   4   10.49    2.19
  -6 -30  -4    6.39    2.23
   6 -30   4   10.22    1.64
  -6 -30  -4    8.58    1.45
   6  30  -4    2.58    2.34
   6 -30   4    8.37    2.34
  -6  30   4   12.88    2.12
   6  30  -4   11.37    2.06
  -6  30   4   10.77    2.31
  -6 -31   1    5.28    1.18
  -6 -31   1    4.49    2.14
  -6 -31   1    2.88    1.23
  -6  31  -1    5.18    2.01
   6 -31  -1    2.58    2.16
   6  31   1    0.18    1.77
   6 -31  -1    1.90    1.79
   6 -31  -1    3.75    0.80
  -6  31  -1    4.00    1.61
   6  31   1    4.78    1.90
  -6 -31  -1    1.92    1.24
  -6 -31  -1    2.22    2.10
  -6  31   1    5.59    2.05
  -6  31   1    3.93    1.73
  -6 -31  -1    3.15    1.49
   6 -31   1    2.81    1.65
   6 -31   1    2.12    1.07
   6  31  -1    0.41    1.57
   6 -31   1    1.21    2.01
   6  31  -1    2.36    1.73
  -6  31  -3    9.61    1.87
  -6 -31   3    8.74    1.63
  -6  31  -3   10.53    2.30
   6  31   3    8.45    1.92
  -6 -31   3    6.84    2.13
   6  31   3    9.25    2.19
   6 -31  -3   12.54    2.36
   6 -31  -3   11.02    2.45
   6 -31   3    6.68    2.17
  -6  31   3    6.43    2.29
   6  31  -3    4.43    2.38
  -6 -31  -3    4.95    2.21
  -6 -31  -3    6.73    1.35
  -6  31   3    7.61    1.96
   6 -31   3    8.40    1.57
   6  31  -3    7.36    2.00
   6  32   0    0.19    1.76
  -6  32   0    0.44    2.01
   6 -32   0    0.97    1.57
  -6  32   0    1.44    1.69
   6 -32   0    0.23    0.94
  -6 -32   0   -0.34    1.25
  -6 -32   0   -0.14    1.24
   6  32   0    0.59    1.62
  -6 -32   0    0.15    2.04
   6 -32   0   -1.62    2.06
  -6 -32   2    6.31    2.13
   6 -32  -2    4.73    1.89
  -6  32  -2    3.76    1.75
  -6 -32   2    4.99    1.40
   6  32   2    5.98    1.96
  -6  32  -2    6.84    2.08
   6 -32  -2    5.24    2.24
   6  32   2    7.41    2.31
  -6 -32  -2    5.59    1.90
   6  32  -2    1.70    2.15
   6 -32   2    4.67    2.12
  -6 -32  -2    2.98    1.25
  -6  32   2    7.05    1.78
   6  32  -2    5.16    1.92
  -6  32   2    5.19    2.17
   6 -32   2    6.28    1.28
  -6 -32  -2    1.97    2.23
  -6  32  -4    3.69    1.99
   6  32   4    3.09    1.96
  -6 -32   4    1.17    1.58
  -6 -32   4    0.38    2.12
   6 -32  -4    1.14    2.23
   6  32   4    1.32    1.70
   6 -32  -4    3.54    2.32
  -6  32  -4    5.82    2.57
   6 -32   4    3.69    1.45
  -6 -32  -4    0.05    1.26
  -6 -32  -4   -0.16    2.13
  -6  32   4    3.11    1.97
   6 -32   4    2.54    2.22
   6  32  -4   -1.44    2.39
  -6  32   4    3.86    2.22
   6  32  -4    3.44    2.03
  -6  33  -1    7.64    2.12
  -6  33  -1    4.27    1.75
  -6 -33   1    4.19    2.25
  -6 -33   1    5.18    1.35
   6 -33  -1    4.70    0.92
   6  33   1    3.75    1.86
   6 -33  -1    5.24    2.19
   6  33   1    7.20    2.02
   6 -33  -1    5.76    1.92
  -6 -33  -1    5.82    1.61
   6  33  -1    5.26    1.80
  -6  33   1    7.29    2.13
   6 -33   1    3.13    1.18
  -6 -33  -1    4.04    1.31
  -6  33   1    4.24    1.84
  -6 -33  -1    2.86    2.26
   6  33  -1    2.45    1.95
   6 -33   1    6.88    1.79
   6 -33   1    3.48    2.06
  -6  33  -3    8.52    2.43
  -6 -33   3    6.17    2.19
   6 -33  -3    8.39    2.36
  -6  33  -3    8.67    1.97
   6  33   3    7.03    2.00
   6 -33  -3    7.55    2.14
   6  33   3   10.31    2.32
  -6 -33   3    5.50    1.63
  -6  33   3    7.18    2.30
   6 -33   3    7.42    2.27
   6 -33   3    8.15    1.64
   6  33  -3   -0.10    2.26
   6  33  -3    8.65    2.06
  -6  33   3    8.30    1.91
  -6 -33  -3    4.06    2.42
  -6 -33  -3    5.74    1.39
   6 -34   0   -0.88    0.98
  -6 -34   0   -0.58    1.30
  -6  34   0   -0.90    1.91
   6  34   0   -0.92    1.89
  -6 -34   0    1.74    2.22
   6 -34   0   -1.42    2.25
  -6 -34   0    0.03    1.34
   6  34   0    1.93    1.95
  -6  34   0   -0.45    1.70
   6 -34   0    1.35    1.68
  -6 -34   2    3.92    1.47
  -6  34  -2    7.10    2.23
   6  34   2    6.66    2.20
  -6 -34   2    3.91    2.20
   6 -34  -2    6.51    2.08
   6 -34  -2    9.57    2.48
   6  34   2    4.64    1.87
  -6  34  -2    4.12    1.79
  -6 -34  -2    5.69    1.41
   6 -34   2    5.33    2.19
  -6 -34  -2    3.43    1.84
   6  34  -2    2.57    2.05
  -6 -34  -2    2.54    2.41
   6  34  -2    6.70    1.82
  -6  34   2    6.47    2.23
  -6  34   2    4.81    1.84
   6 -34   2    4.04    1.40
   6  35   1    2.99    2.04
   6 -35  -1    0.85    2.25
   6 -35  -1    0.37    1.91
   6  35   1   -0.13    1.90
  -6  35  -1    1.64    1.77
  -6 -35   1    1.81    2.24
  -6 -35   1    0.41    1.41
   6 -35  -1    2.20    0.90
  -6 -35   1    3.31    1.36
  -6  35  -1    3.77    2.12
   6  35  -1    2.22    2.04
   6  35  -1    2.55    2.21
  -6 -35  -1    2.08    1.35
   6 -35   1   -0.35    1.74
   6 -35   1    2.16    1.17
  -6  35   1    2.86    1.89
   6 -35   1    0.87    2.12
  -6 -35  -1    1.67    1.69
  -6 -35  -1    1.28    2.36
  -6  35   1    4.36    2.20
   6  35   3    3.11    2.06
  -6 -35   3    4.90    1.60
  -6  35  -3   11.22    2.53
   6 -35  -3    8.13    2.39
  -6 -35   3    4.93    2.23
   6 -35  -3    4.85    2.37
  -6  35  -3    3.64    2.04
   6  35   3    7.04    2.34
   6 -35   3    1.38    2.20
  -6  35   3    4.42    1.94
   6  35  -3   -0.24    2.46
   6 -35   3    4.90    1.58
   6  35  -3    8.07    2.18
  -6  35   3    8.82    2.37
  -6 -35  -3    1.57    2.54
  -6 -35  -3    4.79    1.42
  -6 -36   0    3.30    1.36
  -6 -36   0    1.47    2.26
   6 -36   0    1.18    1.77
  -6  36   0    6.42    2.16
   6 -36   0    4.59    1.15
   6  36   0    4.89    1.98
  -6  36   0    1.67    1.89
   6  36   0    1.74    1.98
  -6 -36   0    3.97    1.52
   6 -36   0   -0.25    2.38
   6 -36  -2    7.72    2.56
   6 -36  -2    5.68    2.10
  -6 -36   2    6.82    1.65
   6  36   2    5.59    2.06
   6  36   2    9.74    2.42
  -6  36  -2    9.11    2.43
  -6  36  -2    7.38    1.97
  -6 -36   2    2.56    2.25
  -6  36   2    3.54    1.91
   6  36  -2    1.35    1.98
   6  36  -2    4.88    1.89
   6 -36   2    6.40    1.42
  -6 -36  -2    5.48    1.41
  -6 -36  -2    5.15    2.09
  -6 -36  -2    4.34    2.63
   6 -36   2    4.23    2.33
  -6  36   2    4.10    2.27
   6  37   1    1.94    2.09
   6 -37  -1    2.04    0.95
  -6 -37   1   -0.71    2.34
   6  37   1   -0.10    1.96
  -6  37  -1   -0.19    1.76
  -6 -37   1    0.80    1.41
   6 -37  -1   -0.88    2.22
  -6  37  -1    3.85    2.30
  -6 -37   1    2.69    1.46
   6 -37  -1    0.46    1.86
   6 -37   1    0.90    1.23
  -6 -37  -1   -0.92    2.45
  -6 -37  -1    1.39    1.75
   6  37  -1   -0.07    2.16
   6 -37   1    1.61    1.89
   6 -37   1   -1.18    2.24
  -6  37   1    1.64    1.90
  -6 -37  -1    2.57    1.40
  -6  37   1    2.41    2.14
   6  37  -1    0.42    2.23
   6 -38   0   -0.32    2.38
   6 -38   0    0.21    1.92
  -6  38   0    4.21    1.99
   6  38   0    4.00    2.13
  -6 -38   0   -0.85    2.30
   6  38   0   -1.21    2.05
  -6 -38   0    0.30    1.39
  -6 -38   0   -0.51    1.51
  -6  38   0    3.47    2.15
   6 -38  -2   -0.43    2.45
   6 -38  -2    3.75    2.12
  -6  38  -2    5.39    2.51
   6  38   2   -0.38    2.03
  -6  38  -2    1.25    1.87
  -6 -38   2    2.57    1.51
   6  38   2    5.03    2.37
  -6 -38   2    0.09    2.30
   6 -38   2    0.44    1.43
  -6 -38  -2    1.85    1.45
  -6 -38  -2    2.11    1.89
   6 -38   2   -3.16    2.19
   6  38  -2   -0.38    1.96
  -6 -38  -2   -1.27    2.60
  -6  38   2    0.02    1.85
   6  38  -2    0.40    2.13
  -6  38   2    4.04    2.24
   6 -39  -1    8.17    2.11
  -6  39  -1   11.38    2.55
  -6 -39   1    9.22    1.67
  -6 -39   1   10.49    1.90
  -6  39  -1    8.07    2.10
   6  39   1   17.97    3.50
   6 -39  -1    2.82    2.43
   6  39   1   11.34    2.17
  -6 -39   1    6.25    2.58
   6  39  -1    9.34    2.16
  -6 -39  -1    6.60    1.88
  -6 -39  -1    3.21    2.58
   6  39  -1    7.37    2.30
   6 -39   1    6.44    1.50
  -6  39   1    9.89    2.43
   6 -39   1    8.68    2.62
  -6  39   1    9.47    2.20
   6 -39   1    6.10    2.03
  -6 -39  -1    7.49    1.58
  -6  40   0   10.00    2.18
   6  40   0    6.04    2.14
   6  40   0    3.62    2.15
  -6 -40   0    4.09    1.60
  -6 -40   0    1.98    1.53
  -6 -40   0   -0.14    2.39
   6 -40   0    4.83    2.07
  -6  40   0   11.58    2.43
   6 -40   0    3.45    2.56
   6 -40   0    3.61    1.28
  -7   0   0    1.30    0.59
  -7   0   0    0.50    0.73
  -7   0   0    0.72    1.02
   7   0   2   -0.03    0.36
  -7   0   2    0.28    0.92
  -7   0   2    0.06    0.77
  -7   0  -2   -1.09    0.98
   7   0  -2   -0.43    1.32
   7   0  -2    1.32    1.49
   7   0   4   -0.14    0.62
   7   0  -4    0.21    1.56
  -7   0   4    1.52    0.86
   7   0  -4    0.13    1.47
  -7   0  -4    0.52    1.03
  -7   0  -6   -1.22    1.33
   7   0  -6    1.10    2.20
  -7   0   6    0.22    1.01
   7   0   6    0.07    0.73
  -7   0   6    0.53    1.23
   7   0  -6    0.34    1.61
  -7  -1   1  128.42    7.98
   7  -1  -1  123.83    7.69
   7  -1  -1  120.37    7.94
  -7   1  -1  125.20    7.70
   7   1   1  120.15    7.58
  -7  -1   1  122.66    7.69
   7  -1  -1  126.53    8.00
   7   1   1  130.49    7.66
  -7  -1   1  124.08    7.66
  -7  -1  -1  122.76    7.69
  -7   1   1  121.13    7.69
   7   1  -1  131.53    7.65
  -7   1   1  125.98    7.64
  -7  -1  -1  138.98    7.68
   7   1  -1  128.22    7.96
   7  -1  -3   24.72    3.02
  -7  -1   3   26.29    2.21
   7   1   3   26.66    1.79
  -7   1  -3   28.46    2.09
  -7  -1   3   24.19    2.01
   7  -1  -3   23.82    3.00
   7   1  -3   24.10    2.94
  -7   1   3   25.98    1.97
   7  -1   3   26.22    1.73
   7   1  -3   25.87    2.95
  -7   1   3   25.90    2.20
  -7   1  -5    3.48    1.22
  -7  -1   5    3.77    1.22
   7  -1  -5    5.32    2.06
   7   1   5    3.69    0.79
   7  -1  -5    3.73    1.60
  -7  -1   5    3.90    0.99
   7  -1   5    3.67    0.73
  -7   1   5    5.39    1.27
  -7   1   5    4.34    1.27
   7   1  -5    5.15    1.63
   7  -1   5    4.79    1.01
   7   1  -5    4.24    1.89
  -7  -1  -5    5.34    1.29
  -7   2   0  157.55    9.49
  -7  -2   0  160.29    9.65
  -7  -2   0  160.58    9.52
  -7   2   0  150.34    9.50
  -7  -2   0  161.07    9.50
   7  -2   0  160.02    9.62
   7   2   0  151.82    9.64
  -7  -2   2   31.01    3.21
  -7  -2   2   34.23    2.33
   7  -2  -2   33.67    2.47
  -7  -2   2   33.55    2.41
   7  -2  -2   31.16    3.13
   7   2   2   30.24    2.05
   7   2   2   30.26    2.30
  -7   2   2   32.71    2.21
  -7   2   2   30.64    2.45
   7   2  -2   35.16    3.19
  -7  -2  -2   33.90    2.43
  -7   2  -4    3.08    1.03
   7  -2  -4    3.33    1.62
   7   2   4    3.22    0.74
  -7  -2   4    3.40    0.98
   7  -2  -4    1.41    1.68
   7   2  -4    2.87    1.62
   7  -2   4    2.40    0.86
   7  -2   4    3.66    0.62
   7   2  -4    3.74    1.54
  -7   2   4    2.27    1.43
  -7  -2  -4    4.89    1.16
  -7   2   4    3.37    0.84
  -7   2  -6    4.67    1.50
   7  -2  -6    6.50    1.82
   7  -2  -6    9.28    2.20
  -7  -2   6    7.66    1.39
  -7  -2   6    8.05    1.24
   7   2   6    7.46    1.03
  -7  -2  -6    7.45    1.61
   7  -2   6    7.69    1.23
   7   2  -6    5.84    1.80
  -7  -2  -6   14.55    2.34
  -7   2   6    6.23    1.17
   7   2  -6    9.46    2.49
  -7   2   6    7.37    1.43
   7  -2   6    6.00    0.96
   7   3   1  127.08    7.52
   7   3   1  130.49    7.65
  -7   3  -1  111.30    7.47
  -7  -3   1  125.47    7.85
  -7   3  -1  124.79    7.61
   7  -3  -1  124.28    7.62
  -7  -3   1  128.99    7.59
  -7  -3   1  123.47    7.61
   7  -3  -1  126.59    7.88
  -7   3   1  119.76    7.61
   7   3  -1  125.48    7.89
  -7  -3  -1  118.40    7.59
   7   3  -1  130.35    7.52
  -7   3   1  120.10    7.88
  -7  -3  -1  128.30    7.63
  -7   3   1  126.87    7.53
  -7   3  -3   75.55    4.24
  -7  -3   3   63.35    4.27
   7  -3  -3   62.02    4.86
   7   3   3   64.33    4.31
  -7  -3   3   60.98    4.18
   7   3   3   63.62    4.07
   7  -3   3   70.80    4.02
  -7   3   3   64.61    4.31
   7  -3   3   75.12    4.17
  -7  -3  -3   54.50    4.31
   7   3  -3   66.21    4.81
  -7   3   3   64.50    4.12
  -7  -3   5    3.70    1.10
   7  -3  -5    2.96    1.65
   7   3   5    4.15    0.86
   7  -3  -5    4.68    1.91
  -7  -3   5    2.48    1.03
  -7   3  -5    2.64    1.22
   7  -3   5    2.03    0.97
  -7   3   5    2.90    0.87
  -7   3   5    2.92    1.27
  -7  -3  -5    5.47    1.34
  -7  -3  -5    2.99    1.30
   7   3  -5    4.23    1.61
   7  -3   5    3.05    0.73
   7   3  -5    3.84    1.80
  -7   4   0   28.08    2.10
   7   4   0   36.00    2.68
  -7   4   0   31.54    2.09
   7  -4   0   27.72    2.51
  -7   4   0   27.68    2.54
  -7  -4   0   33.34    2.14
  -7  -4   0   34.87    2.65
   7   4   0   25.15    2.24
   7  -4   0   29.45    2.34
  -7  -4   2   -0.26    0.89
  -7  -4   2    0.39    1.38
   7  -4  -2    1.45    1.48
   7   4   2    0.01    0.94
   7   4   2    0.46    0.59
  -7  -4   2    1.78    0.92
   7  -4  -2    0.11    1.02
   7   4  -2    1.94    1.44
  -7  -4  -2   -0.51    1.02
   7  -4   2    0.76    0.77
  -7   4   2    0.80    1.44
  -7  -4  -2   -0.50    0.98
  -7   4   2    1.24    0.66
  -7   4   2    0.22    1.02
  -7   4  -4    9.10    1.73
   7  -4  -4   12.43    2.02
   7   4   4   10.24    1.94
  -7  -4   4   12.16    1.53
   7  -4  -4   12.23    1.88
   7   4   4    9.98    1.27
   7   4  -4   12.97    2.55
   7  -4   4    9.86    1.18
  -7   4   4    9.90    1.25
  -7   4   4    9.12    1.37
  -7  -4  -4    7.98    1.31
  -7  -4  -4    7.10    1.47
   7  -4   4   11.15    1.08
   7   4  -4   10.97    1.81
   7   4   6    4.92    1.01
  -7   4  -6    2.62    1.49
   7  -4  -6    3.06    1.78
  -7  -4   6    3.76    1.20
   7  -4  -6    6.60    2.07
  -7  -4   6    3.08    1.21
   7   4  -6    4.57    1.72
  -7  -4  -6    1.06    1.38
  -7   4   6    5.18    1.45
  -7  -4  -6    4.16    1.57
  -7  -4  -6    4.38    1.50
  -7   4   6    5.14    1.04
   7  -4   6    2.53    0.89
   7   4  -6    4.01    2.12
   7  -4   6    5.32    1.15
  -7  -5   1  282.71   17.48
  -7  -5   1  286.53   17.30
   7  -5  -1  297.66   17.48
   7   5   1  292.65   17.27
   7  -5  -1  288.29   17.34
   7   5   1  271.90   17.35
  -7   5  -1  282.34   17.29
  -7  -5   1  301.82   17.31
  -7   5  -1  280.56   17.23
  -7   5   1  293.43   17.25
  -7  -5  -1  288.24   17.30
  -7  -5  -1  289.10   17.35
   7   5  -1  287.08   17.24
   7   5  -1  274.21   17.48
  -7   5   1  281.79   17.47
  -7   5   1  280.58   17.32
   7  -5   1  311.05   17.29
  -7   5  -3    6.31    1.04
  -7  -5   3    4.15    1.01
   7   5   3    4.00    1.12
   7   5   3    5.06    0.74
  -7  -5   3    4.15    1.58
  -7   5  -3    4.23    1.02
   7  -5  -3    3.91    1.61
  -7   5   3    2.09    1.50
   7   5  -3    4.28    1.52
  -7  -5  -3    2.97    1.07
  -7   5   3    2.86    1.12
   7  -5   3    4.32    0.92
  -7   5   3    4.17    0.75
   7  -5  -5    1.52    1.79
   7   5   5    1.72    1.09
  -7  -5   5    1.75    1.04
  -7  -5   5    1.39    1.04
  -7   5  -5    0.40    1.25
   7  -5  -5    0.94    1.59
  -7   5   5    1.29    0.80
   7   5  -5    1.69    1.74
   7   5  -5    1.06    1.55
  -7   5   5    0.69    1.20
   7  -5   5    0.32    0.71
   7  -5   5    1.03    1.00
  -7  -5  -5   -0.26    1.15
  -7   6   0  236.30   15.22
   7   6   0  240.66   15.12
  -7  -6   0  249.14   15.11
  -7  -6   0  260.30   15.28
  -7   6   0  261.89   15.09
   7   6   0  254.31   15.27
   7  -6   0  253.00   15.18
  -7   6   0  248.83   15.10
   7  -6   0  255.97   15.22
  -7  -6   2    6.43    1.04
   7   6   2    7.15    0.86
   7  -6  -2    8.01    1.25
   7  -6  -2    8.11    1.58
  -7  -6   2    7.73    1.05
   7   6   2    7.22    1.22
  -7  -6   2    7.34    1.50
  -7   6   2    7.57    0.91
  -7   6   2    9.14    1.16
  -7   6   2    5.49    1.58
   7   6  -2    6.46    1.55
   7  -6   2    5.79    0.92
  -7  -6  -2    7.64    1.27
  -7  -6  -2    6.82    1.06
  -7   6  -4    0.85    1.17
  -7  -6   4   -0.16    0.95
   7   6   4    0.85    1.21
   7   6   4    0.28    0.76
  -7  -6   4    0.47    1.03
  -7   6  -4    3.43    1.26
   7  -6  -4   -2.42    1.65
   7  -6   4   -0.69    0.93
  -7   6   4   -0.02    1.18
   7   6  -4    0.37    1.42
  -7  -6  -4   -1.40    0.98
  -7   6   4    0.13    0.69
   7  -6  -6   26.70    3.50
  -7  -6   6   19.97    2.22
   7   6   6   22.19    1.99
   7  -6  -6   22.18    3.13
  -7  -6   6   20.99    2.17
  -7   6  -6   17.92    2.87
  -7  -6  -6   21.76    2.81
  -7   6   6   22.13    1.88
  -7   6   6   24.86    2.52
  -7  -6  -6   22.92    3.09
   7   6  -6   18.48    3.83
   7   6  -6   24.39    3.17
   7  -6   6   21.87    2.11
  -7  -6  -6   17.49    2.18
   7  -7  -1  284.75   17.07
   7  -7  -1  268.25   16.92
   7   7   1  285.07   16.87
  -7  -7   1  284.88   16.89
  -7  -7   1  280.88   17.08
   7   7   1  256.90   16.96
  -7   7  -1  284.69   16.83
  -7   7  -1  274.78   16.90
  -7   7   1  275.74   17.07
  -7  -7  -1  273.65   16.88
  -7   7   1  287.75   16.82
  -7   7   1  287.95   16.91
  -7  -7  -1  279.97   16.98
   7  -7   1  298.28   16.92
   7  -7   1  289.72   16.87
   7   7  -1  276.27   17.11
  -7  -7   3   11.31    1.54
  -7  -7   3   11.16    1.72
  -7   7  -3   13.28    1.17
  -7   7  -3   10.86    1.65
   7   7   3    9.80    1.85
   7   7   3    9.47    1.26
   7  -7  -3   10.00    1.75
  -7  -7   3   10.16    1.22
  -7  -7  -3   11.74    1.55
  -7   7   3   11.55    1.35
  -7  -7  -3    9.33    1.27
   7  -7   3   11.48    1.19
  -7   7   3   10.04    1.05
   7   7  -3   11.44    1.76
  -7   7   3   10.55    1.77
   7  -7  -5   22.58    3.32
  -7   7  -5   24.99    2.64
   7   7   5   21.36    2.62
   7   7   5   23.11    1.96
  -7  -7   5   24.28    2.18
  -7  -7   5   22.67    2.12
   7   7  -5   22.91    3.20
   7   7  -5   22.34    3.00
   7  -7   5   21.36    2.02
  -7  -7  -5   17.72    2.02
  -7   7   5   24.97    2.35
  -7   7   5   21.09    1.77
   7  -8   0   -1.95    1.16
  -7   8   0   -1.05    1.24
   7   8   0    1.95    0.86
  -7  -8   0    1.78    0.83
   7  -8   0   -2.00    1.17
  -7   8   0   -0.15    0.72
   7   8   0    2.21    1.31
  -7  -8   0    1.93    1.31
  -7   8   0   -0.24    0.81
  -7  -8   2   10.24    1.62
  -7  -8   2   12.21    1.27
   7  -8  -2   11.44    1.72
   7  -8  -2   11.73    1.38
  -7  -8   2   11.12    1.21
   7   8   2   10.53    2.02
   7   8   2    9.64    1.35
  -7   8  -2   13.17    1.05
  -7   8   2   10.26    1.32
   7   8  -2    9.56    1.74
  -7   8   2    8.16    0.92
  -7  -8  -2   10.33    2.02
   7  -8   2   10.12    1.60
  -7   8   2   10.21    1.73
   7  -8   2   10.54    1.12
  -7  -8  -2   11.39    1.44
  -7  -8   4    2.11    1.03
  -7  -8   4    3.61    1.64
  -7   8  -4    1.74    1.23
   7  -8  -4    1.19    1.66
  -7  -8   4    2.40    1.09
   7   8   4    2.86    0.85
   7   8   4    3.81    1.26
  -7   8   4    3.92    1.69
  -7   8   4    2.83    1.26
  -7  -8  -4    2.98    1.34
  -7   8   4    2.47    0.68
   7   8  -4    0.12    1.55
  -7  -8  -4    0.65    1.07
   7  -8   4    2.60    1.03
  -7   8  -6    7.08    1.85
   7  -8  -6   12.00    2.16
  -7  -8   6    9.78    1.45
   7  -8  -6    8.81    1.96
  -7  -8   6   11.94    1.55
   7   8  -6   11.68    2.42
   7  -8   6    8.34    1.43
   7   8  -6   10.32    2.03
  -7  -8  -6    8.23    1.51
  -7   8   6   10.64    1.62
  -7  -8  -6    6.10    1.82
  -7  -9   1   36.42    3.40
  -7   9  -1   40.42    2.61
  -7  -9   1   43.40    2.77
   7   9   1   38.69    3.09
   7  -9  -1   40.38    3.35
   7  -9  -1   39.78    2.87
  -7   9  -1   36.90    2.94
   7   9   1   38.94    2.70
   7  -9   1   40.65    2.62
   7   9  -1   38.08    3.43
  -7  -9  -1   41.29    3.07
   7   9  -1   36.96    2.85
  -7   9   1   37.76    2.80
   7  -9   1   39.68    2.97
  -7  -9  -1   39.13    2.71
  -7   9   1   35.87    3.36
  -7   9   1   38.89    2.45
  -7  -9   3    0.77    0.96
  -7  -9   3   -0.02    0.87
   7   9   3    0.69    0.77
  -7  -9   3    0.74    1.46
   7  -9  -3    0.01    1.56
   7   9   3    0.53    1.22
   7  -9   3   -0.30    0.87
  -7  -9  -3    1.27    0.98
  -7  -9  -3    0.46    1.42
   7  -9   3    0.91    0.99
   7   9  -3    0.57    1.57
  -7   9   3    0.27    1.19
  -7   9   3    1.09    0.52
  -7   9   3    0.39    1.53
  -7   9  -5    3.44    1.49
  -7   9  -5    8.17    1.74
   7   9   5    4.07    1.44
   7   9   5    2.79    1.00
  -7  -9   5    3.03    1.18
   7  -9  -5    4.63    1.68
  -7  -9   5    3.67    1.18
  -7   9   5    5.74    1.41
  -7   9   5    4.80    0.83
  -7  -9  -5    3.21    1.22
  -7  -9  -5    4.01    1.49
   7  -9   5    4.07    1.19
   7   9  -5    5.53    1.71
   7 -10   0    2.94    1.14
  -7  10   0    2.34    1.36
  -7 -10   0    4.76    1.03
  -7 -10   0    4.48    1.46
  -7  10   0    3.58    0.91
   7  10   0    4.43    1.01
   7 -10   0    3.13    1.36
   7  10   0    5.32    1.42
   7  10   2   10.49    2.11
   7  10   2   12.08    1.45
   7 -10  -2   11.51    1.91
  -7 -10   2   14.43    1.66
  -7 -10   2   12.08    2.44
   7 -10  -2   14.60    1.85
   7 -10   2   11.46    1.79
  -7 -10  -2   12.12    2.07
  -7  10   2   12.45    1.35
  -7  10   2   10.66    0.87
   7  10  -2   10.57    1.81
   7 -10   2   10.54    1.35
  -7 -10  -2   12.19    1.41
  -7  10   2    9.77    1.67
  -7 -10   4    1.13    1.52
  -7  10  -4    1.94    0.89
   7 -10  -4   -0.46    1.55
  -7 -10   4    1.13    1.09
   7  10   4    1.48    1.25
  -7  10  -4   -0.58    1.24
  -7 -10   4    1.29    0.95
   7  10   4    0.33    0.81
  -7 -10  -4    1.08    1.43
   7 -10   4    0.72    1.02
  -7  10   4    1.58    1.67
  -7 -10  -4    0.16    1.03
   7  10  -4    0.74    1.61
  -7  10   4    1.15    0.61
  -7  10   4    2.50    1.23
  -7  10  -6    6.19    1.87
  -7 -10   6    8.29    1.43
  -7  10  -6   17.70    3.30
   7 -10  -6    9.58    1.97
  -7 -10   6    9.00    1.53
   7 -10  -6   13.03    2.23
   7  10   6    7.98    1.30
  -7  10   6    8.82    1.12
  -7 -10  -6    7.00    1.49
   7  10  -6    9.14    2.08
  -7  10   6    9.48    1.63
   7  10  -6    8.05    2.24
  -7 -10  -6   13.80    2.64
   7 -10   6    9.57    1.44
  -7  11  -1   48.08    3.54
   7  11   1   45.21    3.68
  -7 -11   1   49.68    3.29
   7 -11  -1   47.23    3.80
  -7 -11   1   49.38    3.88
  -7  11  -1   50.21    3.18
   7  11   1   46.19    3.26
   7 -11  -1   48.00    3.39
   7 -11   1   54.06    3.51
  -7  11   1   48.10    3.86
   7 -11   1   49.82    3.16
  -7  11   1   49.98    3.35
  -7 -11  -1   47.01    3.60
   7  11  -1   49.07    3.90
  -7  11   1   46.72    2.98
   7  11  -1   48.10    3.36
  -7 -11  -1   48.94    3.22
  -7  11  -3   12.24    1.57
   7  11   3   15.65    1.58
  -7 -11   3   14.52    2.60
  -7 -11   3   15.95    1.78
   7 -11  -3   13.63    2.84
   7  11   3   15.32    2.18
  -7 -11  -3   16.91    1.59
  -7  11   3   14.52    2.07
  -7  11   3   13.96    2.84
   7 -11   3   16.68    1.64
   7 -11   3   16.15    1.96
  -7  11   3   16.93    1.16
   7  11  -3   16.13    2.90
  -7 -11  -3   14.55    2.44
   7 -11  -5    2.68    1.79
   7  11   5    4.37    0.98
   7  11   5    3.11    1.37
  -7  11  -5    0.47    1.50
  -7 -11   5    2.21    1.26
  -7  11  -5    2.95    1.51
  -7 -11   5    3.61    1.14
  -7  11  -5    7.42    1.17
  -7  11   5    2.15    1.71
  -7  11   5    3.40    0.76
   7  11  -5    3.79    1.72
   7 -11   5    2.74    1.17
  -7 -11  -5    2.78    1.20
  -7 -11  -5    4.60    1.65
  -7  11   5    3.59    1.46
   7  12   0   12.64    1.60
  -7 -12   0   12.53    2.35
   7 -12   0   10.01    1.05
   7  12   0   13.00    2.25
   7 -12   0   10.21    1.47
  -7  12   0    8.87    1.18
  -7  12   0    9.41    1.59
  -7 -12   0   10.77    1.48
   7 -12   0    8.72    1.58
   7  12   2   10.86    1.68
  -7 -12   2   13.24    2.51
   7 -12  -2    9.67    1.67
  -7 -12   2   10.23    1.27
   7  12   2    9.97    1.54
   7 -12  -2    9.77    1.53
   7 -12   2   11.39    1.98
  -7 -12  -2   11.84    1.51
  -7  12   2   10.21    1.81
  -7  12   2   10.66    1.46
   7  12  -2   13.98    2.70
   7  12  -2    9.95    1.56
  -7 -12  -2   11.40    2.18
   7 -12  -4   24.26    3.44
  -7 -12   4   22.95    2.88
   7  12   4   20.44    1.85
  -7 -12   4   21.47    2.13
   7  12   4   17.57    2.36
   7 -12   4   19.93    2.24
   7  12  -4   20.47    3.53
  -7  12   4   23.90    1.53
   7 -12   4   18.20    1.99
  -7  12   4   24.23    2.30
  -7  12   4   24.23    3.00
  -7 -12  -4   22.91    2.62
  -7 -12  -4   16.10    1.88
   7  12   6    3.60    1.12
  -7  12  -6    5.34    1.38
  -7  12  -6   -0.42    1.76
   7  12   6    2.48    1.63
  -7 -12   6    3.48    1.30
   7 -12  -6    2.83    1.87
  -7  12  -6    5.85    2.16
  -7 -12   6    2.25    1.43
  -7 -12  -6    5.50    1.80
   7 -12   6    1.53    1.42
  -7  12   6    3.79    0.86
  -7 -12  -6    0.84    1.32
  -7  12   6    2.67    1.50
   7  12  -6    2.19    2.03
  -7  13  -1   26.02    2.55
  -7 -13   1   24.35    2.16
   7 -13  -1   24.35    2.84
   7  13   1   25.73    2.77
   7 -13  -1   24.60    2.30
   7  13   1   25.37    2.18
  -7  13  -1   26.45    2.03
  -7 -13   1   26.14    2.95
  -7 -13  -1   26.97    2.65
   7  13  -1   24.40    2.90
  -7 -13  -1   24.36    2.02
  -7  13   1   27.02    2.22
  -7  13   1   24.16    3.01
   7 -13   1   27.49    2.57
   7 -13   1   26.36    1.90
   7  13  -1   24.29    2.24
  -7  13   1   25.96    1.66
   7  13   3   11.82    1.73
   7 -13  -3   10.13    1.77
   7  13   3   12.38    1.30
   7 -13  -3   10.65    1.84
  -7  13  -3   13.04    1.45
  -7 -13   3   10.83    1.79
  -7  13  -3   17.55    2.05
  -7 -13  -3   11.58    1.49
   7  13  -3   15.99    2.87
   7  13  -3   11.84    1.70
   7 -13   3   12.72    2.00
  -7 -13  -3   10.30    1.79
  -7  13   3    9.84    1.88
  -7 -13   5    3.14    1.76
  -7 -13   5    4.61    1.30
   7  13   5    2.79    1.12
   7 -13  -5    4.92    1.84
   7  13   5    5.47    1.47
  -7  13  -5    0.14    1.14
   7 -13   5    4.76    1.25
  -7  13   5    3.64    1.73
  -7  13   5    4.35    0.77
  -7  13   5    4.15    1.38
  -7 -13  -5    3.64    1.17
  -7 -13  -5    5.50    1.65
   7  13  -5    5.01    1.91
   7 -14   0    3.44    1.54
   7  14   0    4.28    1.50
   7  14   0    4.66    1.02
  -7  14   0    2.65    1.47
   7 -14   0    4.23    0.68
   7 -14   0    2.77    1.31
  -7 -14   0    5.73    1.04
  -7 -14   0    4.08    1.42
  -7  14   0    3.81    1.07
   7  14   2    3.42    1.58
   7 -14  -2    5.28    1.30
   7  14   2    4.25    1.02
  -7  14  -2    5.89    0.97
  -7 -14   2    7.02    1.17
  -7  14  -2    5.09    1.33
  -7 -14   2    2.33    1.55
   7 -14  -2    1.42    1.53
   7 -14   2    4.56    0.97
  -7 -14  -2    2.78    1.00
   7  14  -2    5.55    1.71
   7  14  -2    5.58    1.39
  -7  14   2    4.31    1.60
  -7  14   2    3.69    1.20
   7 -14   2    5.90    1.40
  -7 -14  -2    3.31    1.53
  -7 -14   4    6.72    1.70
  -7  14  -4    5.50    1.08
   7  14   4    7.60    1.10
   7 -14  -4    9.60    1.78
   7  14   4   10.52    2.08
  -7 -14   4    8.53    1.35
   7 -14   4    7.28    1.23
   7 -14   4    7.65    1.39
  -7  14   4    8.17    1.79
  -7  14   4    8.33    1.47
  -7 -14  -4    8.28    1.14
  -7 -14  -4   10.04    1.75
   7  14  -4    6.97    1.96
   7  14   6    8.24    1.78
   7 -14  -6   10.78    2.11
   7  14   6    6.97    1.32
  -7 -14   6    4.71    1.60
  -7  14  -6   13.68    2.22
  -7  14  -6    5.98    1.45
   7 -14   6    8.69    1.55
   7  14  -6    7.61    2.17
  -7 -14  -6    9.72    2.11
  -7 -14  -6    6.65    1.41
  -7  14   6    6.46    1.74
  -7 -15   1    9.38    0.98
  -7 -15   1   10.58    1.25
  -7  15  -1    9.76    1.16
   7  15   1   11.08    1.72
  -7  15  -1    8.99    1.55
   7 -15  -1   10.55    2.20
  -7 -15   1    9.47    1.77
   7  15   1   10.33    1.33
   7 -15  -1    9.50    1.73
   7  15  -1   11.67    1.89
   7  15  -1    9.45    1.78
  -7  15   1   11.26    0.90
  -7  15   1    9.50    1.35
  -7 -15  -1    9.25    1.17
  -7 -15  -1   11.12    1.71
   7 -15   1    9.39    1.30
   7 -15   1   11.45    2.24
  -7  15   1    9.13    1.80
   7  15   3   10.44    1.28
   7 -15  -3   10.18    1.74
   7 -15  -3    8.58    1.82
   7  15   3    9.56    1.68
  -7 -15   3    9.99    1.78
  -7 -15   3    9.49    1.29
  -7 -15  -3   10.55    1.43
  -7  15   3   12.22    1.97
  -7  15   3   12.53    1.64
   7 -15   3   10.90    1.59
   7  15  -3   11.11    1.72
   7 -15   3    6.96    1.17
   7  15  -3    9.45    1.92
  -7 -15  -3   10.34    1.81
   7  15   5    3.39    1.10
   7 -15  -5    6.12    1.97
  -7 -15   5    3.74    1.75
   7  15   5    5.92    1.61
  -7 -15   5    5.19    1.43
  -7  15   5    5.45    1.87
  -7 -15  -5    6.12    1.75
   7  15  -5    5.56    1.99
   7 -15   5    4.41    1.36
  -7 -15  -5    3.67    1.14
   7 -15   5    5.68    1.35
   7  15  -5    4.85    2.05
  -7  15   5    5.66    1.55
  -7  16   0   17.22    1.89
   7  16   0   22.77    2.76
  -7 -16   0   18.63    1.82
   7 -16   0   17.33    2.70
   7  16   0   18.91    2.06
  -7  16   0   16.73    2.51
   7 -16   0   17.85    1.43
  -7 -16   0   18.99    2.61
   7 -16   0   18.58    2.07
   7  16   2   46.90    4.05
  -7 -16   2   51.09    4.15
  -7  16  -2   51.09    3.86
  -7 -16   2   51.59    3.56
   7 -16  -2   51.26    3.78
  -7  16  -2   51.18    3.47
   7 -16  -2   48.47    4.76
   7 -16   2   51.21    3.44
  -7 -16  -2   53.76    4.09
   7  16  -2   49.30    3.68
  -7  16   2   49.88    4.23
   7  16  -2   52.62    4.30
  -7 -16  -2   52.13    3.48
   7 -16   2   62.78    3.93
  -7  16   2   55.88    3.76
  -7  16  -4    5.76    1.53
   7  16   4    7.78    1.52
   7  16   4    5.15    1.10
  -7 -16   4    4.90    1.32
  -7  16  -4    5.33    1.11
   7 -16  -4    6.22    1.81
  -7 -16   4    6.71    1.74
   7 -16   4    5.79    1.23
   7 -16   4    6.90    1.46
   7  16  -4    6.96    1.74
  -7  16   4   10.15    1.62
  -7 -16  -4    6.22    1.11
  -7  16   4    7.83    1.83
  -7 -16  -4    8.04    1.82
   7  16  -4    8.14    1.93
   7 -16  -6    2.90    0.99
   7 -16  -6    1.45    1.90
   7  16   6   -0.50    1.11
  -7 -16   6   -0.94    1.47
   7  16   6    0.03    1.55
   7  16  -6   -0.94    1.94
  -7  16   6   -1.05    1.78
   7  16  -6    0.97    2.03
  -7 -16  -6    0.36    1.78
  -7 -16  -6   -0.17    1.18
  -7  16   6    1.03    1.57
   7 -16   6   -0.37    1.38
   7  17   1   78.67    5.35
  -7 -17   1   83.83    5.12
   7 -17  -1   82.70    5.55
   7 -17  -1   78.76    5.23
  -7  17  -1   78.21    5.09
  -7  17  -1   75.79    5.39
   7  17   1   72.28    5.48
  -7 -17   1   84.70    4.91
  -7 -17   1   78.65    5.56
   7  17  -1   81.16    5.19
   7 -17   1   82.07    5.43
  -7 -17  -1   80.71    5.04
  -7 -17  -1   78.38    5.53
  -7  17   1   80.58    5.55
   7 -17   1   80.04    4.97
   7  17  -1   77.32    5.72
  -7  17   1   83.72    5.15
  -7 -17   3    2.12    1.15
  -7 -17   3    1.52    1.61
   7  17   3    0.89    1.11
   7  17   3    2.26    1.58
  -7  17  -3    5.21    0.97
  -7  17  -3    5.33    1.38
   7 -17  -3    0.03    1.62
   7 -17  -3    2.38    1.62
  -7  17   3    0.66    1.66
   7 -17   3    2.33    1.01
  -7 -17  -3    1.37    1.11
   7  17  -3    2.03    1.82
   7  17  -3   -0.01    1.38
   7 -17   3    2.67    1.45
  -7  17   3    1.85    1.41
  -7 -17  -3    1.50    1.68
   7  17   5    2.53    1.10
  -7  17  -5   -1.26    1.59
  -7 -17   5    1.30    1.39
  -7 -17   5    3.34    1.78
  -7  17  -5    0.06    1.10
   7 -17  -5    4.47    1.88
   7  17   5    3.36    1.55
  -7  17   5    3.27    1.59
   7  17  -5    3.54    1.99
  -7 -17  -5    5.64    1.82
   7  17  -5    3.09    1.84
   7 -17   5    4.45    1.39
  -7 -17  -5    2.92    1.13
   7 -17   5    3.21    1.36
  -7  17   5    3.76    1.88
  -7 -18   0   45.78    3.77
   7 -18   0   45.24    3.70
   7 -18   0   45.41    2.86
  -7  18   0   39.82    3.51
  -7  18   0   43.23    3.69
   7  18   0   45.11    3.28
   7  18   0   43.57    3.79
  -7 -18   0   45.49    3.11
   7 -18   0   44.05    3.32
   7  18   2    6.96    1.28
  -7 -18   2    7.91    1.31
   7 -18  -2   10.10    2.13
  -7  18  -2   10.47    1.60
   7 -18  -2    8.18    1.92
   7  18   2    7.41    1.81
  -7  18  -2    9.97    1.22
  -7 -18   2    7.30    1.79
   7 -18   2    8.24    1.12
   7  18  -2    9.84    1.96
  -7  18   2    8.88    1.94
  -7  18   2    9.51    2.49
   7  18  -2    8.26    1.54
   7 -18   2   10.68    1.72
  -7 -18  -2    8.86    1.18
  -7 -18  -2   12.89    2.55
   7 -18  -4    1.80    1.75
   7  18   4    2.45    1.10
  -7 -18   4    1.35    1.25
  -7 -18   4    1.74    1.66
   7 -18  -4    3.15    2.01
  -7  18  -4    3.54    1.58
   7  18   4    3.28    1.52
  -7  18   4    2.35    1.64
   7  18  -4    2.51    1.60
   7 -18   4    2.47    1.43
  -7  18   4    2.20    1.45
   7  18  -4    1.37    1.84
  -7 -18  -4    2.94    1.03
   7 -18   4    2.69    1.15
  -7 -18  -4    2.21    1.64
   7  18   6    0.15    1.22
   7 -18  -6    2.23    1.93
   7  18   6    1.43    1.60
  -7 -18   6    0.55    1.82
  -7 -18   6   -1.25    1.54
  -7 -18  -6    2.04    1.89
  -7  18   6    1.50    1.50
   7 -18   6   -0.55    1.41
   7  18  -6    0.47    2.10
  -7 -18  -6    0.24    1.20
  -7  18   6    0.46    1.76
   7  18  -6   -2.40    1.92
   7 -19  -1    3.71    1.65
   7  19   1    2.04    1.56
  -7 -19   1    3.39    1.14
  -7  19  -1    2.54    1.56
   7 -19  -1    7.06    1.49
  -7  19  -1    4.19    1.17
  -7 -19   1    4.49    0.82
  -7 -19   1    2.94    2.80
   7  19   1    3.64    1.16
   7  19  -1    4.03    1.66
  -7 -19  -1    7.15    1.67
[truncated: 688,202 more chars]
